# Supplementary material for: Clinical interpretation of variants identified in RNU4ATAC, a non-coding spliceosomal gene
Source: PLoS One. 2020 Jul 6;15(7):e0235655. doi: 10.1371/journal.pone.0235655 (PMC7337319; doi:10.1371/journal.pone.0235655)
Supplement: S1 Table — (XLSX) [file pone.0235655.s003.xlsx]

## Sheet: Patients TALS
Age at last check-up	Individual	Age at last check-up	Age at death	Family	Individual #	Family origin	Mutation 1	Mutation 2	Localisation Mutation 1	Localisation Mutation 2	References
	1		11 months	1	F1 Edery	Algerian	n.51G>A	n.51G>A	5' Stem-Loop	5' Stem-Loop	Edery 2011
	2		10 months				n.51G>A	n.51G>A
	3		14 months	2	F2 Edery	Turkish	n.51G>A	n.51G>A	5' Stem-Loop	5' Stem-Loop	Edery 2011
	4		7 months	3	F3 Edery	Moroccan	n.51G>A	n.51G>A	5' Stem-Loop	5' Stem-Loop	Edery 2011
	5		13 months	4	F4 Edery	Moroccan	n.51G>A	n.51G>A	5' Stem-Loop	5' Stem-Loop	Edery 2011
	6		28 months				n.51G>A	n.51G>A
	7		TOP				n.51G>A	n.51G>A
	8	5 months		5	F5 Edery	Indian	n.51G>A	n.51G>A	5' Stem-Loop	5' Stem-Loop	Edery 2011
	9		6 months	6	F6 Edery	North american	n.50G>A	n.51G>A	5' Stem-Loop	5' Stem-Loop	Edery 2011
	10		29 months	7	F7 Edery	North american	n.50G>C	n.51G>A	5' Stem-Loop	5' Stem-Loop	Edery 2011
	11		TOP	8	F8 Edery	Norwegian	n.51G>A	n.53C>G	5' Stem-Loop	5' Stem-Loop	Edery 2011
	12		18 months	9		Amish (Ohio)	n.51G>A	n.51G>A	5' Stem-Loop	5' Stem-Loop	He 2011;Nagy 2012
	13		3.5 months				n.51G>A	n.51G>A
	14		2.75 months				n.51G>A	n.51G>A
	15		10 months				n.51G>A	n.51G>A						Number of independant homozygotes	Number of independant compound heterozygotes
	16		9.5 months				n.51G>A	n.51G>A
	17		?				n.51G>A	n.51G>A
	18		?				n.51G>A	n.51G>A
	19		?				n.51G>A	n.51G>A					n.16_100dup	0	1
	20		10 months				n.51G>A	n.51G>A					n.29T>C	0	1
	21		10 months				n.51G>A	n.51G>A					n.30G>A	0	1
	22		4.5 months				n.51G>A	n.51G>A					n.40C>T	0	2
	23		8.5 months				n.51G>A	n.51G>A					n.46G>A	1	0
12 months	24	12 months					n.51G>A	n.51G>A					n.50G>A	0	1
	25		8 months				n.51G>A	n.51G>A					n.50G>C	0	1
	26		1 month	10	F5 He	Maltese	n.51G>A	n.51G>A	5' Stem-Loop	5' Stem-Loop	He 2011;Nagy 2012		n.51G>A	14	6
9 years	27	9 years		11	F6 He	German	n.55G>A	n.55G>A	5' Stem-Loop	5' Stem-Loop	He 2011;Nagy 2012		n.53C>G	0	1
	28		12.75 years	12	F7 He	German	n.30G>A	n.111G>A	5' Stem-Loop	3' Stem-Loop	He 2011;Nagy 2012		n.55G>A	5	2
	29	5.5 years		13	P1	Egyptian	n.55G>A	n.55G>A	5' Stem-Loop	5' Stem-Loop	Abdel-Salam 2011		n.66G>C	0	1
	30	2.5 years			P2		n.55G>A	n.55G>A					n.111G>A	0	1
	31	20 months		14	P1	Egyptian	n.66G>C	n.124G>A	Stem I	Sm PB site	Abdel-Salam 2012		n.116A>T	0	1
	32		18 months	15	P2	Yemeni	n.55G>A	n.55G>A	5' Stem-Loop	5' Stem-Loop	Abdel-Salam 2012		n.124G>A	0	3
	33		34 months		P3		n.55G>A	n.55G>A					Total	20	22
	34		21 months	16	P1	Egyptian	n.55G>A	n.55G>A			Abdel-Salam 2013
	35		28 months		P2		n.55G>A	n.55G>A
	36		18 months	17	P3	Egyptian	n.51G>A	n.51G>A			Abdel-Salam 2013
	37		8 months	18	P4	Egyptian	n.51G>A	n.51G>A			Abdel-Salam 2013
	38		12 months		P5		n.51G>A	n.51G>A
18 years (lost to follow-up)	39	18 years		19	P1	Egyptian	n.55G>A	n.55G>A	5' Stem-Loop	5' Stem-Loop	Abdel-Salam 2016
6 years	40	3 years		20		Turkish	n.46G>A	n.46G>A	5' Stem-Loop	5' Stem-Loop	Kilic 2015
24 years	41	24 years		21	C1	Danish	n.40C>T	n.16_100dup	5' Stem-Loop	Large duplication	Krøigård 2016
17 years	42	17 years			C2		n.40C>T	n.16_100dup
6 years	43	6 years		22	Patient 1 Putoux	Indian	n.51G>A	n.55G>A	5' Stem-Loop	5' Stem-Loop	Putoux 2016
	44		19 months	23	Patient 2 Putoux	Maltese	n.51G>A	n.51G>A	5' Stem-Loop	5' Stem-Loop	Putoux 2016
	45		6.5 months	24	Patient 3 Putoux	Turkish	n.51G>A	n.51G>A	5' Stem-Loop	5' Stem-Loop	Putoux 2016
	46	6 months		25	Patient 4 Putoux	Rwandan	n.51G>A	n.51G>A	5' Stem-Loop	5' Stem-Loop	Putoux 2016
	47		TOP	26	Fœtus 1 Putoux	French	n.51G>A	n.51G>A	5' Stem-Loop	5' Stem-Loop	Putoux 2016
	48		TOP	27	Fœtus 2 Putoux	Deutch	n.51G>A	n.124G>A	5' Stem-Loop	Sm PB site	Putoux 2016
	49		TOP	28	Fœtus 3 (twin 1) Putoux	French	n.40C>T	n.124G>A	5' Stem-Loop	Sm PB site	Putoux 2016
	50		TOP		Fœtus 4 (twin 2) Putoux		n.40C>T	n.124G>A
2 years	51	2 years		29		North american	n.51G>A	n.51G>A	5' Stem-Loop	5' Stem-Loop	Ferrell 2016
	52		TOP	30		Chinese	n.51G>A	n.29T>C	5' Stem-Loop	5' Stem-Loop	Wang 2018
	53		TOP				n.51G>A	n.29T>C
?	54	?		31	Family 26	?	n.55G>A	n.116A>T	5' Stem-Loop	Sm PB site	Shaheen 2019
	TOP: termination of pregnancy

## Sheet: Patients Roifman
Individual	Age at last check-up	Family	Individual #	Family origin	Mutation 1	Mutation 2	Localisation Mutation 1	Localisation Mutation 2	References
1	adult	K1		English	g.13C>T	g.37G>A	Stem II	5' Stem-Loop	Merico 2015
2	38 y	K1
3	21 y	K2		Italian	g.13C>T	g.48G>A	Stem II	5' Stem-Loop	Merico 2015
4	school age	K3		Lebanese	g.16G>A	g.51G>A	Stem II	5' Stem-Loop	Merico 2015
5	7 y 4 m	K3
6	4 y	K4		Albanian	g.8C>T	g.118T>C	Stem II	Sm PB site	Merico 2015
7	17 y	K5		Belgian	g.13C>T	g.116A>T	Stem II	Sm PB site	Bogaert 2017
8	14 y	K5										Number of independant homozygotes	Number of independant compound heterozygotes
9	?	K6		?	g.13C>G	g.29T>C	Stem II	5' Stem-Loop	Lionel 2018
10	6 y	K7		Pakistani	g.16G>A	g.16G>A	Stem II	Stem II	Dinur Schejter 2017
11	12 y	K8		Tamil (Indian or Sri Lankan)	g.17G>A	g.116A>G	Stem II	Sm PB site	Dinur Schejter 2017
12	15 y	K9	P1	Belgian	g.16G>A	g.46G>A	Stem II	5' Stem-Loop	Heremans 2018		g.8C>T	0	1
13	14.5 y	K9	P2								g.13C>T	0	4
14	38 y	K10	P3	Belgian	g.16G>A	g.16G>A	Stem II	Stem II	Heremans 2018		g.13C>G	0	1
15	6 y	K11		German ?	g.13C>T	g.116A>C	Stem II	Sm PB site	Hallermayr 2018		g.16G>A	2	2
											g.17G>A	0	1
											g.29T>C	0	1
											g.37G>A	0	1
											g.46G>A	0	1
											g.48G>A	0	1
											g.51G>A	0	1
											g.116A>T	0	1
											g.116A>G	0	1
											g.116A>C	0	1
											g.118T>C	0	1
											Total	2	18

## Sheet: Patients Lowry Wood
Individual	Age at last check-up	Family	Individual #	Family origin	Mutation 1	Mutation 2	Localisation Mutation 1	Localisation Mutation 2	References
1	10 y 9 m	1	P1	?	g.5A>C	g.51G>A	Stem II	5' Stem-Loop	Farach 2018
2	14 y	2	P2	?	g.46G>A + g.123G>A	g.111G>A	5' Stem-Loop	3' Stem-Loop	Farach 2018
3	15 y		P3				Sm PB site
4	19 y	3	P1	Italy ?	g.8C>A	g.53C>T	Stem II	5' Stem-Loop	Shelihan 2018
5	28 y	4	P2	Italy ?	g.114G>C	g.120T>G	3' Stem-Loop	Sm PB site	Shelihan 2018
												Number of independant homozygotes	Number of independant compound heterozygotes
											g.5A>C	0	1
											g.8C>A	0	1
											g.46G>A	0	1
											g.51G>A	0	1
											g.53C>T	0	1
											g.111G>A	0	1
											g.114G>C	0	1
											g.120T>G	0	1
											g.123G>A	0	1
											Total	0	9	(1 individual with 3 mutations)
