# Supplementary material for: Clinical interpretation of variants identified in RNU4ATAC, a non-coding spliceosomal gene
Source: PLoS One. 2020 Jul 6;15(7):e0235655. doi: 10.1371/journal.pone.0235655 (PMC7337319; doi:10.1371/journal.pone.0235655)
Supplement: S2 Table — (XLSX) [file pone.0235655.s004.xlsx]

## Sheet: GenomAD_19.02.2019
Position (GRCh37/hg19)	rsID	Reference	Alternate	Identified in patients	Transcript Consequence	Allele Count	Allele Number	Allele Frequency	Homozygote Count	Hemizygote Count	Allele Count African	Allele Number African	Homozygote Count African	Hemizygote Count African	Allele Count Latino	Allele Number Latino	Homozygote Count Latino	Hemizygote Count Latino	Allele Count Ashkenazi Jewish	Allele Number Ashkenazi Jewish	Homozygote Count Ashkenazi Jewish	Hemizygote Count Ashkenazi Jewish	Allele Count East Asian	Allele Number East Asian	Homozygote Count East Asian	Hemizygote Count East Asian	Allele Count European (Finnish)	Allele Number European (Finnish)	Homozygote Count European (Finnish)	Hemizygote Count European (Finnish)	Allele Count European (non-Finnish)	Allele Number European (non-Finnish)	Homozygote Count European (non-Finnish)	Hemizygote Count European (non-Finnish)	Allele Count Other	Allele Number Other	Homozygote Count Other	Hemizygote Count Other	Allele Count South Asian	Allele Number South Asian	Homozygote Count South Asian	Hemizygote Count South Asian
122288456	rs769805188	A	C		n.1A>C	6	129404	4.63664e-05	0	0	0	6080	0	0	0	24022	0	0	0	8028	0	0	0	10378	0	0	0	5378	0	0	0	49324	0	0	0	3978	0	0	6	22216	0	0
122288456	rs769805188	A	G		n.1A>G	2	129404	1.54555e-05	0	0	0	6080	0	0	0	24022	0	0	0	8028	0	0	0	10378	0	0	0	5378	0	0	1	49324	0	0	0	3978	0	0	1	22216	0	0
122288457	rs1339722202	A	C		n.2A>C	1	31386	3.18613e-05	0	0	0	8712	0	0	0	846	0	0	0	290	0	0	0	1556	0	0	0	3476	0	0	0	15418	0	0	1	1088	0	0	0	0	0	0
122288457	rs1339722202	A	G		n.2A>G	3	160804	1.86563e-05	0	0	0	14792	0	0	1	24874	0	0	1	8324	0	0	0	11938	0	0	0	8852	0	0	1	64740	0	0	0	5064	0	0	0	22220	0	0
122288458	rs772138273	C	T		n.3C>T	34	160770	0.000211482	0	0	3	14794	0	0	3	24866	0	0	1	8316	0	0	1	11946	0	0	0	8852	0	0	23	64704	0	0	1	5066	0	0	2	22226	0	0
122288458	rs772138273	C	G		n.3C>G	4	160770	2.48803e-05	0	0	0	14794	0	0	0	24866	0	0	0	8316	0	0	1	11946	0	0	0	8852	0	0	3	64704	0	0	0	5066	0	0	0	22226	0	0
122288459	rs564290155	C	T		n.4C>T	77	160750	0.000479005	0	0	5	14790	0	0	15	24850	0	0	5	8322	0	0	3	11940	0	0	0	8850	0	0	39	64726	0	0	2	5060	0	0	8	22212	0	0
122288460	rs533487249	A	G		n.5A>G	38	160884	0.000236195	0	0	2	14786	0	0	6	24896	0	0	0	8324	0	0	6	11938	0	0	0	8854	0	0	23	64778	0	0	0	5066	0	0	1	22242	0	0
122288460	rs533487249	A	C	x	n.5A>C	2	129496	1.54445e-05	0	0	0	6080	0	0	0	24048	0	0	0	8034	0	0	0	10380	0	0	0	5378	0	0	1	49356	0	0	0	3978	0	0	1	22242	0	0
122288460	rs533487249	A	T		n.5A>T	2	160884	1.24313e-05	0	0	1	14786	0	0	0	24896	0	0	1	8324	0	0	0	11938	0	0	0	8854	0	0	0	64778	0	0	0	5066	0	0	0	22242	0	0
122288461	rs1208611147	T	C		n.6T>C	4	161032	2.48398e-05	0	0	1	14796	0	0	0	24932	0	0	0	8348	0	0	0	11950	0	0	0	8858	0	0	3	64812	0	0	0	5066	0	0	0	22270	0	0
122288461	rs1208611147	T	A		n.6T>A	1	129628	7.71438e-06	0	0	0	6080	0	0	0	24084	0	0	0	8058	0	0	0	10392	0	0	1	5382	0	0	0	49384	0	0	0	3978	0	0	0	22270	0	0
122288462	rs764712132	C	T		n.7C>T	54	160966	0.000335475	0	0	3	14792	0	0	17	24924	0	0	2	8344	0	0	2	11948	0	0	1	8852	0	0	20	64788	0	0	2	5064	0	0	7	22254	0	0
122288462	rs764712132	C	G		n.7C>G	1	129564	7.71819e-06	0	0	0	6080	0	0	0	24076	0	0	0	8054	0	0	1	10390	0	0	0	5376	0	0	0	49358	0	0	0	3976	0	0	0	22254	0	0
122288463	rs370715569	C	T	x	n.8C>T	58	160956	0.000360347	0	0	5	14798	0	0	8	24928	0	0	0	8336	0	0	5	11952	0	0	0	8850	0	0	26	64772	0	0	2	5058	0	0	12	22262	0	0
122288463	rs370715569	C	G		n.8C>G	2	129556	1.54373e-05	0	0	0	6082	0	0	1	24080	0	0	0	8046	0	0	0	10394	0	0	0	5376	0	0	1	49346	0	0	0	3970	0	0	0	22262	0	0
122288464	rs1414471225	T	C		n.9T>C	1	31390	3.18573e-05	0	0	0	8706	0	0	0	848	0	0	0	290	0	0	0	1556	0	0	0	3476	0	0	1	15428	0	0	0	1086	0	0	0	0	0	0
122288465		T	C		n.10T>C	4	129674	3.08466e-05	0	0	0	6082	0	0	2	24098	0	0	0	8062	0	0	0	10390	0	0	0	5378	0	0	2	49404	0	0	0	3980	0	0	0	22280	0	0
122288465		TTTC	T		n.13_15delCTT	3	129674	2.31349e-05	0	0	0	6082	0	0	0	24098	0	0	0	8062	0	0	0	10390	0	0	0	5378	0	0	3	49404	0	0	0	3980	0	0	0	22280	0	0
122288466	rs777457137	T	TA		n.11_12insA	4	161180	2.4817e-05	0	0	0	14800	0	0	0	24986	0	0	0	8358	0	0	0	11956	0	0	0	8854	0	0	2	64858	0	0	1	5070	0	0	1	22298	0	0
122288467	rs763786601	T	C		n.12T>C	51	161198	0.000316381	0	0	5	14792	0	0	5	24982	0	0	0	8362	0	0	4	11962	0	0	18	8858	0	0	14	64876	0	0	1	5064	0	0	4	22302	0	0
122288467	rs763786601	T	A		n.12T>A	6	129804	4.62235e-05	0	0	0	6082	0	0	0	24134	0	0	0	8072	0	0	0	10402	0	0	0	5382	0	0	1	49452	0	0	0	3978	0	0	5	22302	0	0
122288467	rs763786601	T	G		n.12T>G	2	129804	1.54078e-05	0	0	0	6082	0	0	1	24134	0	0	0	8072	0	0	0	10402	0	0	0	5382	0	0	0	49452	0	0	0	3978	0	0	1	22302	0	0
122288468	rs559979281	C	T	x	n.13C>T	62	161158	0.000384716	0	0	4	14792	0	0	8	24978	0	0	0	8352	0	0	1	11958	0	0	1	8856	0	0	38	64864	0	0	0	5070	0	0	10	22288	0	0
122288468	rs559979281	C	G	x	n.13C>G	3	129764	2.31189e-05	0	0	0	6082	0	0	0	24130	0	0	0	8064	0	0	2	10398	0	0	0	5380	0	0	1	49440	0	0	0	3982	0	0	0	22288	0	0
122288468	rs559979281	C	CTTGGGGTTGCGCTACTGTCCAATGAGCGCATAGTGAGGGCAGTACTGCTAACGCCTGAACAACACACCCGCATCAACTAGAGCTT		n.44_45insAGTGAGGGCAGTACTGCTAACGCCTGAACAACACACCCGCATCAACTAGAGCTTTTGGGGTTGCGCTACTGTCCAATGAGCGCAT	1	129764	7.7063e-06	0	0	0	6082	0	0	0	24130	0	0	0	8064	0	0	0	10398	0	0	0	5380	0	0	1	49440	0	0	0	3982	0	0	0	22288	0	0
122288469	rs765672625	T	C		n.14T>C	11	161210	6.8234e-05	0	0	0	14796	0	0	3	24984	0	0	0	8358	0	0	3	11964	0	0	0	8856	0	0	5	64884	0	0	0	5074	0	0	0	22294	0	0
122288470	rs543891782	T	G		n.15T>G	25	161190	0.000155096	0	0	1	14792	0	0	13	24966	0	0	0	8366	0	0	0	11968	0	0	0	8856	0	0	8	64874	0	0	2	5072	0	0	1	22296	0	0
122288470	rs543891782	T	C		n.15T>C	24	161190	0.000148893	0	0	2	14792	0	0	4	24966	0	0	0	8366	0	0	1	11968	0	0	0	8856	0	0	16	64874	0	0	1	5072	0	0	0	22296	0	0
122288470	rs543891782	T	TG		n.19dupG	6	129792	4.62278e-05	0	0	0	6082	0	0	0	24118	0	0	0	8076	0	0	0	10408	0	0	0	5382	0	0	0	49446	0	0	0	3984	0	0	6	22296	0	0
122288470	rs543891782	TG	T		n.19delG	2	129792	1.54093e-05	0	0	0	6082	0	0	0	24118	0	0	0	8076	0	0	0	10408	0	0	0	5382	0	0	0	49446	0	0	0	3984	0	0	2	22296	0	0
122288471	rs750325275	G	A	x	n.16G>A	23	161196	0.000142683	0	0	2	14798	0	0	4	24990	0	0	2	8368	0	0	5	11970	0	0	0	8854	0	0	7	64868	0	0	0	5074	0	0	3	22274	0	0
122288471	rs750325275	G	T		n.16G>T	2	161196	1.24073e-05	0	0	2	14798	0	0	0	24990	0	0	0	8368	0	0	0	11970	0	0	0	8854	0	0	0	64868	0	0	0	5074	0	0	0	22274	0	0
122288472	rs765906028	G	A	x	n.17G>A	13	161376	8.05572e-05	0	0	0	14796	0	0	2	25052	0	0	1	8372	0	0	2	11982	0	0	0	8856	0	0	5	64924	0	0	0	5080	0	0	3	22314	0	0
122288472	rs765906028	G	C		n.17G>C	1	129982	7.69337e-06	0	0	0	6082	0	0	1	24204	0	0	0	8082	0	0	0	10424	0	0	0	5382	0	0	0	49502	0	0	0	3992	0	0	0	22314	0	0
122288473	rs991806266	G	A		n.18G>A	8	161386	4.95706e-05	0	0	2	14796	0	0	0	25056	0	0	0	8372	0	0	1	11982	0	0	0	8856	0	0	4	64934	0	0	0	5078	0	0	1	22312	0	0
122288474	rs563882222	G	A		n.19G>A	41	161368	0.000254078	0	0	10	14794	0	0	2	25030	0	0	1	8374	0	0	2	11982	0	0	1	8858	0	0	19	64946	0	0	1	5080	0	0	5	22304	0	0
122288474	rs563882222	G	C		n.19G>C	2	161368	1.2394e-05	0	0	1	14794	0	0	0	25030	0	0	0	8374	0	0	1	11982	0	0	0	8858	0	0	0	64946	0	0	0	5080	0	0	0	22304	0	0
122288475	rs1387127438	T	G		n.20T>G	1	31400	3.18471e-05	0	0	1	8716	0	0	0	848	0	0	0	290	0	0	0	1560	0	0	0	3474	0	0	0	15424	0	0	0	1088	0	0	0	0	0	0
122288475	rs1387127438	T	C		n.20T>C	4	129998	3.07697e-05	0	0	0	6080	0	0	1	24198	0	0	0	8086	0	0	1	10418	0	0	0	5384	0	0	0	49518	0	0	0	3990	0	0	2	22324	0	0
122288476	rs966589874	T	G		n.21T>G	6	130082	4.61248e-05	0	0	2	6082	0	0	1	24228	0	0	0	8092	0	0	0	10424	0	0	0	5384	0	0	2	49540	0	0	1	3992	0	0	0	22340	0	0
122288476	rs966589874	T	C		n.21T>C	3	130082	2.30624e-05	0	0	0	6082	0	0	1	24228	0	0	0	8092	0	0	0	10424	0	0	0	5384	0	0	1	49540	0	0	1	3992	0	0	0	22340	0	0
122288477	rs879429057	G	A		n.22G>A	4	161522	2.47644e-05	0	0	1	14794	0	0	0	25096	0	0	0	8382	0	0	1	11990	0	0	0	8858	0	0	1	64988	0	0	0	5080	0	0	1	22334	0	0
122288477	rs879429057	G	GA		n.22_23insA	3	130124	2.30549e-05	0	0	0	6080	0	0	3	24248	0	0	0	8092	0	0	0	10430	0	0	0	5384	0	0	0	49564	0	0	0	3992	0	0	0	22334	0	0
122288477	rs879429057	G	T		n.22G>T	2	130124	1.537e-05	0	0	0	6080	0	0	0	24248	0	0	0	8092	0	0	1	10430	0	0	0	5384	0	0	1	49564	0	0	0	3992	0	0	0	22334	0	0
122288478	rs144448852	C	T		n.23C>T	465	161442	0.00288029	0	0	8	14794	0	0	88	25066	0	0	13	8378	0	0	20	11980	0	0	21	8856	0	0	265	64962	0	0	24	5078	0	0	26	22328	0	0
122288478	rs144448852	C	G		n.23C>G	1	130042	7.68982e-06	0	0	1	6080	0	0	0	24218	0	0	0	8088	0	0	0	10420	0	0	0	5382	0	0	0	49536	0	0	0	3990	0	0	0	22328	0	0
122288479	rs754423211	G	A		n.24G>A	33	161504	0.000204329	0	0	0	14790	0	0	2	25072	0	0	0	8386	0	0	3	11986	0	0	0	8858	0	0	13	64994	0	0	0	5082	0	0	15	22336	0	0
122288479	rs754423211	G	C		n.24G>C	4	161504	2.47672e-05	0	0	2	14790	0	0	0	25072	0	0	0	8386	0	0	0	11986	0	0	0	8858	0	0	2	64994	0	0	0	5082	0	0	0	22336	0	0
122288480	rs570265345	C	T		n.25C>T	35	161638	0.000216533	0	0	2	14802	0	0	11	25128	0	0	0	8384	0	0	1	11994	0	0	1	8858	0	0	13	65038	0	0	0	5080	0	0	7	22354	0	0
122288480	rs570265345	C	G		n.25C>G	7	161638	4.33066e-05	0	0	2	14802	0	0	0	25128	0	0	0	8384	0	0	0	11994	0	0	0	8858	0	0	4	65038	0	0	1	5080	0	0	0	22354	0	0
122288481	rs992754936	T	C		n.26T>C	3	130258	2.30312e-05	0	0	0	6086	0	0	0	24290	0	0	0	8096	0	0	1	10434	0	0	0	5384	0	0	2	49612	0	0	0	3994	0	0	0	22362	0	0
122288481	rs992754936	T	TA		n.27dupA	1	130258	7.67707e-06	0	0	0	6086	0	0	0	24290	0	0	0	8096	0	0	0	10434	0	0	0	5384	0	0	1	49612	0	0	0	3994	0	0	0	22362	0	0
122288482	rs915710819	A	G		n.27A>G	1	31400	3.18471e-05	0	0	0	8716	0	0	0	848	0	0	0	290	0	0	0	1560	0	0	0	3472	0	0	1	15426	0	0	0	1088	0	0	0	0	0	0
122288482	rs915710819	A	C		n.27A>C	1	130280	7.67578e-06	0	0	1	6086	0	0	0	24290	0	0	0	8098	0	0	0	10430	0	0	0	5384	0	0	0	49634	0	0	0	3996	0	0	0	22362	0	0
122288483	rs146450524	C	T		n.28C>T	25	161678	0.000154628	0	0	9	14802	0	0	1	25128	0	0	0	8382	0	0	10	11996	0	0	0	8856	0	0	4	65058	0	0	0	5090	0	0	1	22366	0	0
122288484	rs779143800	T	C	x	n.29T>C	2	130262	1.53537e-05	0	0	0	6084	0	0	0	24270	0	0	0	8100	0	0	1	10438	0	0	0	5384	0	0	0	49632	0	0	0	4002	0	0	1	22352	0	0
122288484	rs779143800	T	G		n.29T>G	1	130262	7.67684e-06	0	0	0	6084	0	0	1	24270	0	0	0	8100	0	0	0	10438	0	0	0	5384	0	0	0	49632	0	0	0	4002	0	0	0	22352	0	0
122288485	rs374299350	G	A	x	n.30G>A	9	161816	5.56187e-05	0	0	1	14804	0	0	1	25174	0	0	0	8390	0	0	2	12002	0	0	1	8858	0	0	3	65110	0	0	0	5096	0	0	1	22382	0	0
122288485	rs374299350	G	C		n.30G>C	2	130408	1.53365e-05	0	0	0	6086	0	0	0	24326	0	0	0	8100	0	0	0	10442	0	0	0	5386	0	0	0	49678	0	0	0	4008	0	0	2	22382	0	0
122288486	rs910631799	T	A		n.31T>A	7	31396	0.000222958	0	0	0	8714	0	0	0	848	0	0	0	290	0	0	0	1560	0	0	0	3472	0	0	7	15424	0	0	0	1088	0	0	0	0	0	0
122288486	rs910631799	T	C		n.31T>C	1	130412	7.66801e-06	0	0	0	6084	0	0	1	24326	0	0	0	8100	0	0	0	10442	0	0	0	5386	0	0	0	49684	0	0	0	4008	0	0	0	22382	0	0
122288487	rs549457414	C	T		n.32C>T	16	161800	9.88875e-05	0	0	5	14802	0	0	3	25176	0	0	0	8382	0	0	3	12002	0	0	0	8856	0	0	4	65102	0	0	0	5098	0	0	1	22382	0	0
122288487	rs549457414	C	G		n.32C>G	1	31402	3.18451e-05	0	0	0	8716	0	0	0	848	0	0	0	290	0	0	0	1560	0	0	0	3474	0	0	1	15426	0	0	0	1088	0	0	0	0	0	0
122288488	rs566340581	C	T		n.33C>T	25	161824	0.000154489	0	0	2	14802	0	0	2	25180	0	0	0	8390	0	0	0	12000	0	0	0	8858	0	0	12	65116	0	0	1	5094	0	0	8	22384	0	0
122288489	rs528106770	A	G		n.34A>G	7	161842	4.32521e-05	0	0	1	14804	0	0	1	25182	0	0	0	8392	0	0	0	12002	0	0	0	8864	0	0	5	65118	0	0	0	5098	0	0	0	22382	0	0
122288489	rs528106770	A	C		n.34A>C	2	130438	1.5333e-05	0	0	0	6086	0	0	0	24334	0	0	0	8102	0	0	0	10442	0	0	0	5390	0	0	2	49692	0	0	0	4010	0	0	0	22382	0	0
122288489	rs528106770	A	AT		n.34_35insT	1	130438	7.66648e-06	0	0	0	6086	0	0	1	24334	0	0	0	8102	0	0	0	10442	0	0	0	5390	0	0	0	49692	0	0	0	4010	0	0	0	22382	0	0
122288489	rs528106770	A	T		n.34A>T	1	130438	7.66648e-06	0	0	0	6086	0	0	0	24334	0	0	0	8102	0	0	1	10442	0	0	0	5390	0	0	0	49692	0	0	0	4010	0	0	0	22382	0	0
122288490	rs771577373	A	G		n.35A>G	13	161832	8.03302e-05	0	0	1	14802	0	0	3	25188	0	0	0	8390	0	0	0	11998	0	0	0	8862	0	0	6	65114	0	0	0	5096	0	0	3	22382	0	0
122288490	rs771577373	A	C		n.35A>C	3	130428	2.30012e-05	0	0	0	6086	0	0	0	24340	0	0	0	8100	0	0	1	10438	0	0	0	5390	0	0	1	49684	0	0	1	4008	0	0	0	22382	0	0
122288491	rs1048449886	T	G		n.36T>G	25	161826	0.000154487	0	0	0	14804	0	0	4	25180	0	0	0	8392	0	0	4	11998	0	0	8	8864	0	0	8	65110	0	0	1	5096	0	0	0	22382	0	0
122288491	rs1048449886	T	A		n.36T>A	1	130422	7.66742e-06	0	0	0	6086	0	0	0	24334	0	0	0	8102	0	0	0	10440	0	0	0	5390	0	0	1	49680	0	0	0	4008	0	0	0	22382	0	0
122288492	rs756026847	G	A	x	n.37G>A	12	161846	7.41446e-05	0	0	0	14800	0	0	0	25190	0	0	0	8394	0	0	0	11996	0	0	0	8864	0	0	10	65122	0	0	0	5096	0	0	2	22384	0	0
122288492	rs756026847	G	GT		n.37_38insT	1	130446	7.66601e-06	0	0	0	6086	0	0	0	24342	0	0	0	8104	0	0	0	10440	0	0	0	5390	0	0	1	49692	0	0	0	4008	0	0	0	22384	0	0
122288492	rs756026847	G	C		n.37G>C	1	130446	7.66601e-06	0	0	0	6086	0	0	0	24342	0	0	1	8104	0	0	0	10440	0	0	0	5390	0	0	0	49692	0	0	0	4008	0	0	0	22384	0	0
122288493	rs567684220	A	G		n.38A>G	1	130448	7.66589e-06	0	0	1	6084	0	0	0	24344	0	0	0	8104	0	0	0	10440	0	0	0	5390	0	0	0	49696	0	0	0	4008	0	0	0	22382	0	0
122288494	rs772360964	G	A		n.39G>A	17	161870	0.000105023	0	0	5	14802	0	0	2	25196	0	0	0	8394	0	0	0	12000	0	0	0	8864	0	0	3	65138	0	0	0	5094	0	0	7	22382	0	0
122288494	rs772360964	G	T		n.39G>T	1	130462	7.66507e-06	0	0	0	6086	0	0	1	24348	0	0	0	8104	0	0	0	10442	0	0	0	5390	0	0	0	49704	0	0	0	4006	0	0	0	22382	0	0
122288495	rs139495292	C	T	x	n.40C>T	9	161852	5.56064e-05	0	0	1	14800	0	0	2	25188	0	0	0	8392	0	0	0	12002	0	0	0	8866	0	0	4	65124	0	0	0	5096	0	0	2	22384	0	0
122288495	rs139495292	C	G		n.40C>G	2	161852	1.2357e-05	0	0	1	14800	0	0	0	25188	0	0	0	8392	0	0	0	12002	0	0	1	8866	0	0	0	65124	0	0	0	5096	0	0	0	22384	0	0
122288496	rs77516008	G	A		n.41G>A	95	161858	0.000586934	0	0	75	14802	0	0	11	25184	0	0	2	8392	0	0	0	11998	0	0	1	8866	0	0	4	65138	0	0	1	5096	0	0	1	22382	0	0
122288496	rs77516008	G	T		n.41G>T	1	130452	7.66565e-06	0	0	0	6086	0	0	0	24336	0	0	0	8102	0	0	0	10438	0	0	0	5392	0	0	1	49708	0	0	0	4008	0	0	0	22382	0	0
122288497	rs555609754	C	T		n.42C>T	155	161870	0.000957559	0	0	11	14800	0	0	14	25190	0	0	36	8394	0	0	7	12000	0	0	17	8866	0	0	57	65138	0	0	6	5098	0	0	7	22384	0	0
122288497	rs555609754	C	G		n.42C>G	33	130470	0.000252932	0	0	0	6086	0	0	12	24342	0	0	0	8104	0	0	0	10442	0	0	0	5392	0	0	2	49710	0	0	1	4010	0	0	18	22384	0	0
122288497	rs555609754	C	CA		n.43dupA	1	31400	3.18471e-05	0	0	1	8714	0	0	0	848	0	0	0	290	0	0	0	1558	0	0	0	3474	0	0	0	15428	0	0	0	1088	0	0	0	0	0	0
122288497	rs555609754	C	A		n.42C>A	2	130470	1.53292e-05	0	0	0	6086	0	0	0	24342	0	0	0	8104	0	0	0	10442	0	0	0	5392	0	0	0	49710	0	0	0	4010	0	0	2	22384	0	0
122288498	rs553096682	A	G		n.43A>G	97	161894	0.000599157	0	0	1	14800	0	0	2	25194	0	0	4	8394	0	0	73	12002	0	0	0	8864	0	0	2	65158	0	0	0	5098	0	0	15	22384	0	0
122288498	rs553096682	A	T		n.43A>T	17	130486	0.000130282	0	0	0	6086	0	0	0	24346	0	0	10	8104	0	0	0	10442	0	0	0	5392	0	0	0	49722	0	0	2	4010	0	0	5	22384	0	0
122288498	rs553096682	A	C		n.43A>C	12	161894	7.41226e-05	0	0	0	14800	0	0	5	25194	0	0	0	8394	0	0	0	12002	0	0	0	8864	0	0	7	65158	0	0	0	5098	0	0	0	22384	0	0
122288498	rs553096682	A	AT		n.44dupT	1	130486	7.66366e-06	0	0	0	6086	0	0	0	24346	0	0	0	8104	0	0	0	10442	0	0	0	5392	0	0	1	49722	0	0	0	4010	0	0	0	22384	0	0
122288499	rs377422272	T	C		n.44T>C	9	130490	6.89708e-05	0	0	1	6086	0	0	1	24348	0	0	0	8104	0	0	2	10440	0	0	0	5394	0	0	3	49724	0	0	0	4008	0	0	2	22386	0	0
122288499	rs377422272	T	G		n.44T>G	1	130490	7.66342e-06	0	0	0	6086	0	0	0	24348	0	0	0	8104	0	0	0	10440	0	0	0	5394	0	0	0	49724	0	0	0	4008	0	0	1	22386	0	0
122288500	rs551370385	A	C		n.45A>C	78	130490	0.000597747	0	0	0	6086	0	0	0	24344	0	0	0	8102	0	0	0	10438	0	0	0	5394	0	0	3	49732	0	0	0	4008	0	0	75	22386	0	0
122288500	rs551370385	A	G		n.45A>G	10	161896	6.1768e-05	1	0	0	14800	0	0	0	25192	0	0	0	8392	0	0	0	11998	0	0	0	8868	0	0	7	65164	0	0	0	5096	0	0	3	22386	1	0
122288500	rs551370385	A	T		n.45A>T	2	130490	1.53268e-05	0	0	0	6086	0	0	2	24344	0	0	0	8102	0	0	0	10438	0	0	0	5394	0	0	0	49732	0	0	0	4008	0	0	0	22386	0	0
122288501	rs1032667950	G	A	x	n.46G>A	18	161906	0.000111176	0	0	1	14802	0	0	6	25198	0	0	0	8392	0	0	0	11996	0	0	0	8870	0	0	8	65168	0	0	1	5096	0	0	2	22384	0	0
122288501	rs1032667950	G	C		n.46G>C	5	161906	3.08821e-05	0	0	1	14802	0	0	1	25198	0	0	0	8392	0	0	1	11996	0	0	0	8870	0	0	1	65168	0	0	0	5096	0	0	1	22384	0	0
122288502	rs767236617	T	C		n.47T>C	6	130494	4.59791e-05	0	0	0	6086	0	0	1	24350	0	0	0	8102	0	0	0	10438	0	0	0	5396	0	0	2	49728	0	0	1	4008	0	0	2	22386	0	0
122288502	rs767236617	T	G		n.47T>G	5	130494	3.83159e-05	0	0	0	6086	0	0	0	24350	0	0	0	8102	0	0	1	10438	0	0	0	5396	0	0	3	49728	0	0	0	4008	0	0	1	22386	0	0
122288502	rs767236617	T	TC		n.47_48insC	1	31406	3.1841e-05	0	0	0	8714	0	0	0	848	0	0	0	290	0	0	0	1560	0	0	0	3476	0	0	1	15430	0	0	0	1088	0	0	0	0	0	0
122288503	rs863225422	G	A	x	n.48G>A	6	130500	4.5977e-05	0	0	1	6086	0	0	1	24350	0	0	0	8102	0	0	0	10438	0	0	0	5394	0	0	3	49736	0	0	0	4008	0	0	1	22386	0	0
122288503	rs863225422	G	GA		n.49dupA	1	130500	7.66284e-06	0	0	0	6086	0	0	0	24350	0	0	0	8102	0	0	0	10438	0	0	0	5394	0	0	1	49736	0	0	0	4008	0	0	0	22386	0	0
122288504	rs752923122	A	G		n.49A>G	1	130494	7.66319e-06	0	0	0	6084	0	0	0	24348	0	0	0	8102	0	0	0	10440	0	0	0	5396	0	0	0	49732	0	0	0	4008	0	0	1	22384	0	0
122288504	rs752923122	A	T		n.49A>T	1	130494	7.66319e-06	0	0	0	6084	0	0	0	24348	0	0	0	8102	0	0	0	10440	0	0	0	5396	0	0	1	49732	0	0	0	4008	0	0	0	22384	0	0
122288505	rs181195449	G	A	x	n.50G>A	23	161904	0.000142059	0	0	2	14800	0	0	4	25202	0	0	0	8392	0	0	2	12000	0	0	0	8868	0	0	14	65160	0	0	0	5096	0	0	1	22386	0	0
122288505	rs181195449	G	C	x	n.50G>C	3	161904	1.85295e-05	0	0	1	14800	0	0	1	25202	0	0	0	8392	0	0	0	12000	0	0	0	8868	0	0	1	65160	0	0	0	5096	0	0	0	22386	0	0
122288506	rs188343279	G	A	x	n.51G>A	68	161916	0.000419971	0	0	4	14802	0	0	16	25204	0	0	0	8392	0	0	6	12000	0	0	3	8868	0	0	24	65168	0	0	3	5096	0	0	12	22386	0	0
122288507	rs557186710	G	A		n.52G>A	69	161910	0.000426163	0	0	27	14802	0	0	10	25202	0	0	0	8392	0	0	5	12000	0	0	3	8868	0	0	17	65164	0	0	4	5096	0	0	3	22386	0	0
122288507	rs557186710	G	T		n.52G>T	14	161910	8.64678e-05	0	0	0	14802	0	0	0	25202	0	0	0	8392	0	0	0	12000	0	0	1	8868	0	0	12	65164	0	0	1	5096	0	0	0	22386	0	0
122288507	rs557186710	G	C		n.52G>C	1	130506	7.66248e-06	0	0	0	6088	0	0	0	24354	0	0	0	8102	0	0	0	10440	0	0	0	5394	0	0	1	49734	0	0	0	4008	0	0	0	22386	0	0
122288508	rs180755563	C	T	x	n.53C>T	24	161908	0.000148232	0	0	2	14798	0	0	12	25202	0	0	0	8392	0	0	1	12000	0	0	0	8866	0	0	9	65168	0	0	0	5096	0	0	0	22386	0	0
122288508	rs180755563	C	G	x	n.53C>G	9	130510	6.89602e-05	0	0	1	6086	0	0	0	24354	0	0	0	8102	0	0	0	10440	0	0	0	5396	0	0	7	49738	0	0	1	4008	0	0	0	22386	0	0
122288508	rs180755563	C	A		n.53C>A	2	31398	6.36983e-05	0	0	2	8712	0	0	0	848	0	0	0	290	0	0	0	1560	0	0	0	3470	0	0	0	15430	0	0	0	1088	0	0	0	0	0	0
122288509	rs757475581	A	G		n.54A>G	5	130514	3.83101e-05	0	0	0	6090	0	0	2	24354	0	0	0	8102	0	0	0	10442	0	0	0	5394	0	0	0	49738	0	0	0	4008	0	0	3	22386	0	0
122288509	rs757475581	A	C		n.54A>C	2	130514	1.5324e-05	0	0	1	6090	0	0	0	24354	0	0	0	8102	0	0	0	10442	0	0	0	5394	0	0	1	49738	0	0	0	4008	0	0	0	22386	0	0
122288510	rs575472572	G	A	x	n.55G>A	9	130516	6.89571e-05	0	0	0	6090	0	0	1	24356	0	0	0	8102	0	0	0	10442	0	0	0	5394	0	0	3	49738	0	0	1	4008	0	0	4	22386	0	0
122288510	rs575472572	G	GA		n.55_56insA	1	31400	3.18471e-05	0	0	0	8712	0	0	0	848	0	0	0	290	0	0	0	1560	0	0	0	3468	0	0	1	15434	0	0	0	1088	0	0	0	0	0	0
122288510	rs575472572	G	C		n.55G>C	1	130516	7.6619e-06	0	0	0	6090	0	0	0	24356	0	0	0	8102	0	0	1	10442	0	0	0	5394	0	0	0	49738	0	0	0	4008	0	0	0	22386	0	0
122288511	rs776819299	T	C		n.56T>C	4	161912	2.47048e-05	0	0	0	14804	0	0	0	25202	0	0	0	8392	0	0	0	12002	0	0	0	8864	0	0	2	65166	0	0	0	5096	0	0	2	22386	0	0
122288511	rs776819299	T	G		n.56T>G	1	130510	7.66225e-06	0	0	0	6090	0	0	0	24354	0	0	0	8102	0	0	0	10442	0	0	0	5394	0	0	1	49734	0	0	0	4008	0	0	0	22386	0	0
122288512	rs72969388	ACTGCTAACGC	A		n.61_70delCTAACGCCTG	1	130506	7.66248e-06	0	0	0	6088	0	0	0	24356	0	0	0	8102	0	0	0	10442	0	0	0	5392	0	0	0	49734	0	0	0	4008	0	0	1	22384	0	0
122288513	rs115435830	C	T		n.58C>T	429	161890	0.00264995	2	0	278	14798	2	0	34	25204	0	0	51	8392	0	0	11	12000	0	0	8	8862	0	0	36	65154	0	0	5	5096	0	0	6	22384	0	0
122288513	rs115435830	C	G		n.58C>G	1	130492	7.66331e-06	0	0	0	6086	0	0	0	24356	0	0	0	8102	0	0	1	10440	0	0	0	5392	0	0	0	49724	0	0	0	4008	0	0	0	22384	0	0
122288514	rs942326759	T	A		n.59T>A	2	130494	1.53264e-05	0	0	0	6086	0	0	2	24354	0	0	0	8102	0	0	0	10442	0	0	0	5392	0	0	0	49726	0	0	0	4008	0	0	0	22384	0	0
122288514	rs942326759	T	C		n.59T>C	2	130494	1.53264e-05	0	0	0	6086	0	0	0	24354	0	0	0	8102	0	0	0	10442	0	0	0	5392	0	0	2	49726	0	0	0	4008	0	0	0	22384	0	0
122288515	rs770147655	G	A		n.60G>A	15	161896	9.26521e-05	0	0	1	14800	0	0	6	25202	0	0	0	8392	0	0	2	12002	0	0	0	8864	0	0	3	65156	0	0	1	5096	0	0	2	22384	0	0
122288515	rs770147655	G	C		n.60G>C	4	130496	3.06523e-05	0	0	1	6086	0	0	2	24354	0	0	0	8102	0	0	0	10442	0	0	0	5394	0	0	0	49726	0	0	0	4008	0	0	1	22384	0	0
122288516	rs769426972	C	T		n.61C>T	15	161892	9.26544e-05	0	0	2	14798	0	0	2	25202	0	0	0	8392	0	0	1	12002	0	0	0	8862	0	0	8	65156	0	0	0	5096	0	0	2	22384	0	0
122288516	rs769426972	C	G		n.61C>G	3	130496	2.29892e-05	0	0	0	6086	0	0	1	24354	0	0	0	8102	0	0	0	10442	0	0	0	5394	0	0	2	49726	0	0	0	4008	0	0	0	22384	0	0
122288517	rs1013303035	T	C		n.62T>C	2	161904	1.2353e-05	0	0	1	14800	0	0	0	25204	0	0	0	8392	0	0	0	12002	0	0	0	8868	0	0	1	65158	0	0	0	5096	0	0	0	22384	0	0
122288517	rs1013303035	T	TAACGCCTGAACACAC		n.74_75insCACAACGCCTGAACA	1	130500	7.66284e-06	0	0	0	6086	0	0	1	24356	0	0	0	8102	0	0	0	10442	0	0	0	5396	0	0	0	49726	0	0	0	4008	0	0	0	22384	0	0
122288518	rs759464523	A	G		n.63A>G	4	161902	2.47063e-05	0	0	1	14802	0	0	0	25202	0	0	0	8392	0	0	0	12002	0	0	0	8866	0	0	2	65158	0	0	1	5096	0	0	0	22384	0	0
122288518	rs759464523	A	AT		n.63_64insT	2	130496	1.53261e-05	0	0	0	6086	0	0	0	24354	0	0	0	8102	0	0	0	10442	0	0	0	5394	0	0	1	49726	0	0	0	4008	0	0	1	22384	0	0
122288519	rs556631327	A	C		n.64A>C	13	161894	8.02995e-05	0	0	1	14800	0	0	1	25204	0	0	0	8392	0	0	0	12000	0	0	0	8866	0	0	11	65154	0	0	0	5096	0	0	0	22382	0	0
122288519	rs556631327	A	G		n.64A>G	9	161894	5.55919e-05	0	0	0	14800	0	0	0	25204	0	0	1	8392	0	0	0	12000	0	0	0	8866	0	0	6	65154	0	0	1	5096	0	0	1	22382	0	0
122288520	rs572917990	C	T		n.65C>T	71	161890	0.000438569	0	0	4	14798	0	0	14	25204	0	0	30	8392	0	0	0	12002	0	0	0	8864	0	0	10	65150	0	0	4	5096	0	0	9	22384	0	0
122288521	rs377619732	G	A		n.66G>A	50	161890	0.000308852	0	0	10	14798	0	0	6	25204	0	0	0	8392	0	0	8	12002	0	0	2	8866	0	0	14	65148	0	0	2	5096	0	0	8	22384	0	0
122288521	rs377619732	G	C	x	n.66G>C	1	130500	7.66284e-06	0	0	0	6088	0	0	0	24356	0	0	0	8102	0	0	0	10442	0	0	0	5394	0	0	1	49726	0	0	0	4008	0	0	0	22384	0	0
122288522	rs564978047	C	T		n.67C>T	17	161902	0.000105002	0	0	7	14800	0	0	0	25204	0	0	0	8392	0	0	1	12004	0	0	0	8868	0	0	1	65154	0	0	0	5096	0	0	8	22384	0	0
122288523	rs191916413	C	T		n.68C>T	56	161892	0.00034591	0	0	31	14800	0	0	6	25204	0	0	0	8392	0	0	2	12000	0	0	0	8862	0	0	7	65156	0	0	2	5096	0	0	8	22382	0	0
122288523	rs191916413	C	CT		n.69dupT	1	130494	7.66319e-06	0	0	0	6088	0	0	0	24356	0	0	0	8102	0	0	0	10440	0	0	0	5392	0	0	1	49726	0	0	0	4008	0	0	0	22382	0	0
122288523	rs191916413	C	A		n.68C>A	1	130494	7.66319e-06	0	0	0	6088	0	0	0	24356	0	0	0	8102	0	0	0	10440	0	0	0	5392	0	0	0	49726	0	0	0	4008	0	0	1	22382	0	0
122288523	rs191916413	C	G		n.68C>G	1	130494	7.66319e-06	0	0	0	6088	0	0	0	24356	0	0	0	8102	0	0	1	10440	0	0	0	5392	0	0	0	49726	0	0	0	4008	0	0	0	22382	0	0
122288524	rs545636183	T	TA		n.69_70insA	3	130496	2.29892e-05	0	0	0	6088	0	0	0	24356	0	0	0	8102	0	0	0	10440	0	0	0	5394	0	0	1	49724	0	0	0	4008	0	0	2	22384	0	0
122288524	rs545636183	T	G		n.69T>G	2	130496	1.53261e-05	0	0	0	6088	0	0	0	24356	0	0	0	8102	0	0	1	10440	0	0	0	5394	0	0	1	49724	0	0	0	4008	0	0	0	22384	0	0
122288525	rs769219094	G	A		n.70G>A	69	161890	0.000426215	0	0	7	14800	0	0	13	25204	0	0	0	8392	0	0	5	12000	0	0	2	8862	0	0	35	65156	0	0	4	5096	0	0	3	22380	0	0
122288525	rs769219094	G	C		n.70G>C	21	161890	0.000129718	0	0	0	14800	0	0	0	25204	0	0	0	8392	0	0	17	12000	0	0	0	8862	0	0	2	65156	0	0	0	5096	0	0	2	22380	0	0
122288525	rs769219094	G	T		n.70G>T	11	161890	6.79474e-05	0	0	1	14800	0	0	2	25204	0	0	0	8392	0	0	0	12000	0	0	0	8862	0	0	7	65156	0	0	0	5096	0	0	1	22380	0	0
122288525	rs769219094	GAAC	G		n.75_77delACA	1	130492	7.66331e-06	0	0	0	6088	0	0	0	24356	0	0	0	8102	0	0	0	10440	0	0	0	5394	0	0	0	49724	0	0	0	4008	0	0	1	22380	0	0
122288526	rs183655165	A	C		n.71A>C	8	161896	4.94144e-05	0	0	0	14804	0	0	0	25204	0	0	0	8392	0	0	0	12000	0	0	0	8860	0	0	8	65156	0	0	0	5096	0	0	0	22384	0	0
122288526	rs183655165	A	AT		n.71_72insT	1	31400	3.18471e-05	0	0	1	8714	0	0	0	848	0	0	0	290	0	0	0	1560	0	0	0	3468	0	0	0	15432	0	0	0	1088	0	0	0	0	0	0
122288526	rs183655165	A	G		n.71A>G	2	130496	1.53261e-05	0	0	0	6090	0	0	1	24356	0	0	0	8102	0	0	0	10440	0	0	0	5392	0	0	1	49724	0	0	0	4008	0	0	0	22384	0	0
122288527	rs531079609	A	G		n.72A>G	14	161892	8.64774e-05	0	0	2	14800	0	0	3	25204	0	0	0	8392	0	0	1	11998	0	0	1	8864	0	0	7	65154	0	0	0	5096	0	0	0	22384	0	0
122288527	rs531079609	A	C		n.72A>C	3	161892	1.85309e-05	0	0	1	14800	0	0	0	25204	0	0	0	8392	0	0	0	11998	0	0	0	8864	0	0	1	65154	0	0	0	5096	0	0	1	22384	0	0
122288528	rs549662600	C	G		n.73C>G	27	161902	0.000166768	0	0	0	14804	0	0	0	25204	0	0	0	8392	0	0	3	12000	0	0	0	8864	0	0	7	65158	0	0	0	5096	0	0	17	22384	0	0
122288528	rs549662600	C	T		n.73C>T	21	161902	0.000129708	0	0	2	14804	0	0	4	25204	0	0	0	8392	0	0	0	12000	0	0	0	8864	0	0	6	65158	0	0	0	5096	0	0	9	22384	0	0
122288528	rs549662600	C	A		n.73C>A	2	130500	1.53257e-05	0	0	1	6092	0	0	0	24356	0	0	0	8102	0	0	0	10440	0	0	0	5392	0	0	1	49726	0	0	0	4008	0	0	0	22384	0	0
122288529	rs777507405	A	G		n.74A>G	6	130500	4.5977e-05	0	0	0	6092	0	0	5	24356	0	0	0	8102	0	0	0	10442	0	0	0	5392	0	0	1	49726	0	0	0	4008	0	0	0	22382	0	0
122288529	rs777507405	A	C		n.74A>C	1	31404	3.18431e-05	0	0	0	8716	0	0	0	848	0	0	0	290	0	0	0	1560	0	0	0	3472	0	0	1	15430	0	0	0	1088	0	0	0	0	0	0
122288530	rs762551882	A	T		n.75A>T	1	31404	3.18431e-05	0	0	1	8716	0	0	0	848	0	0	0	290	0	0	0	1560	0	0	0	3472	0	0	0	15430	0	0	0	1088	0	0	0	0	0	0
122288530	rs762551882	A	G		n.75A>G	2	130504	1.53252e-05	0	0	0	6094	0	0	1	24356	0	0	0	8102	0	0	0	10442	0	0	0	5392	0	0	1	49726	0	0	0	4008	0	0	0	22384	0	0
122288530	rs762551882	A	AC		n.76dupC	1	130504	7.6626e-06	0	0	0	6094	0	0	0	24356	0	0	0	8102	0	0	0	10442	0	0	0	5392	0	0	0	49726	0	0	0	4008	0	0	1	22384	0	0
122288530	rs762551882	A	C		n.75A>C	1	130504	7.6626e-06	0	0	0	6094	0	0	0	24356	0	0	0	8102	0	0	0	10442	0	0	0	5392	0	0	1	49726	0	0	0	4008	0	0	0	22384	0	0
122288531	rs983845260	C	G		n.76C>G	7	130502	5.3639e-05	0	0	0	6094	0	0	0	24356	0	0	0	8102	0	0	0	10442	0	0	0	5392	0	0	4	49726	0	0	2	4008	0	0	1	22382	0	0
122288531	rs983845260	C	T		n.76C>T	2	130502	1.53254e-05	0	0	0	6094	0	0	1	24356	0	0	0	8102	0	0	1	10442	0	0	0	5392	0	0	0	49726	0	0	0	4008	0	0	0	22382	0	0
122288531	rs983845260	C	A		n.76C>A	1	130502	7.66272e-06	0	0	0	6094	0	0	0	24356	0	0	0	8102	0	0	0	10442	0	0	0	5392	0	0	0	49726	0	0	0	4008	0	0	1	22382	0	0
122288532	rs1408741205	A	C		n.77A>C	1	130504	7.6626e-06	0	0	0	6092	0	0	0	24356	0	0	0	8102	0	0	0	10442	0	0	0	5394	0	0	1	49726	0	0	0	4008	0	0	0	22384	0	0
122288533	rs1305629224	C	T		n.78C>T	2	130504	1.53252e-05	0	0	0	6094	0	0	0	24356	0	0	0	8102	0	0	1	10442	0	0	0	5394	0	0	1	49726	0	0	0	4006	0	0	0	22384	0	0
122288533	rs1305629224	C	A		n.78C>A	1	130504	7.6626e-06	0	0	0	6094	0	0	0	24356	0	0	0	8102	0	0	0	10442	0	0	0	5394	0	0	1	49726	0	0	0	4006	0	0	0	22384	0	0
122288534	rs754148812	A	G		n.79A>G	6	130494	4.59791e-05	0	0	0	6090	0	0	4	24354	0	0	0	8100	0	0	0	10442	0	0	0	5394	0	0	1	49724	0	0	0	4006	0	0	1	22384	0	0
122288534	rs754148812	A	ACCCG		n.81_84dupCCGC	1	130494	7.66319e-06	0	0	1	6090	0	0	0	24354	0	0	0	8100	0	0	0	10442	0	0	0	5394	0	0	0	49724	0	0	0	4006	0	0	0	22384	0	0
122288534	rs754148812	A	C		n.79A>C	1	130494	7.66319e-06	0	0	0	6090	0	0	1	24354	0	0	0	8100	0	0	0	10442	0	0	0	5394	0	0	0	49724	0	0	0	4006	0	0	0	22384	0	0
122288535	rs753681380	C	T		n.80C>T	12	161898	7.41207e-05	0	0	1	14808	0	0	0	25202	0	0	0	8392	0	0	2	12000	0	0	0	8862	0	0	8	65156	0	0	1	5094	0	0	0	22384	0	0
122288535	rs753681380	C	A		n.80C>A	1	130496	7.66307e-06	0	0	0	6090	0	0	0	24354	0	0	0	8102	0	0	0	10440	0	0	0	5392	0	0	1	49728	0	0	0	4006	0	0	0	22384	0	0
122288535	rs753681380	C	G		n.80C>G	1	130496	7.66307e-06	0	0	0	6090	0	0	1	24354	0	0	0	8102	0	0	0	10440	0	0	0	5392	0	0	0	49728	0	0	0	4006	0	0	0	22384	0	0
122288536	rs536019130	C	T		n.81C>T	8	161908	4.94108e-05	0	0	6	14810	0	0	0	25200	0	0	0	8392	0	0	1	12002	0	0	0	8864	0	0	1	65162	0	0	0	5094	0	0	0	22384	0	0
122288536	rs536019130	C	G		n.81C>G	4	130502	3.06509e-05	0	0	0	6094	0	0	0	24354	0	0	0	8102	0	0	0	10442	0	0	0	5392	0	0	1	49728	0	0	0	4006	0	0	3	22384	0	0
122288536	rs536019130	C	A		n.81C>A	1	130502	7.66272e-06	0	0	0	6094	0	0	0	24354	0	0	0	8102	0	0	0	10442	0	0	0	5392	0	0	0	49728	0	0	1	4006	0	0	0	22384	0	0
122288537	rs757387857	C	T		n.82C>T	6	161908	3.70581e-05	0	0	0	14810	0	0	0	25202	0	0	0	8392	0	0	0	12002	0	0	0	8864	0	0	4	65162	0	0	0	5092	0	0	2	22384	0	0
122288537	rs757387857	C	A		n.82C>A	2	130504	1.53252e-05	0	0	0	6094	0	0	0	24354	0	0	0	8102	0	0	0	10442	0	0	0	5394	0	0	2	49730	0	0	0	4004	0	0	0	22384	0	0
122288538	rs187757075	G	A		n.83G>A	83	161902	0.000512656	0	0	9	14808	0	0	4	25200	0	0	2	8392	0	0	4	12004	0	0	2	8868	0	0	47	65152	0	0	5	5094	0	0	10	22384	0	0
122288538	rs187757075	G	C		n.83G>C	3	161902	1.85297e-05	0	0	2	14808	0	0	1	25200	0	0	0	8392	0	0	0	12004	0	0	0	8868	0	0	0	65152	0	0	0	5094	0	0	0	22384	0	0
122288538	rs187757075	GCA	G		n.84_85delCA	1	130504	7.6626e-06	0	0	0	6094	0	0	0	24352	0	0	0	8102	0	0	1	10444	0	0	0	5396	0	0	0	49726	0	0	0	4006	0	0	0	22384	0	0
122288538	rs187757075	G	T		n.83G>T	1	130504	7.6626e-06	0	0	0	6094	0	0	0	24352	0	0	0	8102	0	0	0	10444	0	0	0	5396	0	0	1	49726	0	0	0	4006	0	0	0	22384	0	0
122288539	rs916717603	C	T		n.84C>T	9	161912	5.55858e-05	0	0	2	14810	0	0	0	25202	0	0	0	8390	0	0	0	12002	0	0	0	8868	0	0	6	65162	0	0	0	5094	0	0	1	22384	0	0
122288539	rs916717603	C	G		n.84C>G	1	31406	3.1841e-05	0	0	0	8716	0	0	0	848	0	0	0	290	0	0	0	1558	0	0	0	3472	0	0	1	15434	0	0	0	1088	0	0	0	0	0	0
122288539	rs916717603	C	A		n.84C>A	1	130506	7.66248e-06	0	0	0	6094	0	0	0	24354	0	0	0	8100	0	0	0	10444	0	0	0	5396	0	0	0	49728	0	0	0	4006	0	0	1	22384	0	0
122288540	rs750878745	A	G		n.85A>G	5	130516	3.83095e-05	0	0	0	6094	0	0	2	24354	0	0	0	8102	0	0	0	10448	0	0	0	5396	0	0	0	49732	0	0	0	4006	0	0	3	22384	0	0
122288540	rs750878745	A	C		n.85A>C	2	130516	1.53238e-05	0	0	0	6094	0	0	0	24354	0	0	0	8102	0	0	0	10448	0	0	0	5396	0	0	2	49732	0	0	0	4006	0	0	0	22384	0	0
122288541	rs949525537	T	C		n.86T>C	5	130510	3.83112e-05	0	0	0	6094	0	0	3	24354	0	0	0	8102	0	0	2	10446	0	0	0	5394	0	0	0	49732	0	0	0	4004	0	0	0	22384	0	0
122288541	rs949525537	T	A		n.86T>A	3	161916	1.85281e-05	0	0	0	14808	0	0	0	25202	0	0	0	8392	0	0	0	12006	0	0	0	8868	0	0	1	65164	0	0	0	5092	0	0	2	22384	0	0
122288542	rs186447983	C	T		n.87C>T	373	161920	0.00230361	1	0	2	14812	0	0	8	25200	0	0	251	8390	1	0	1	12010	0	0	0	8870	0	0	87	65164	0	0	20	5090	0	0	4	22384	0	0
122288542	rs186447983	C	A		n.87C>A	2	161920	1.23518e-05	0	0	0	14812	0	0	0	25200	0	0	0	8390	0	0	0	12010	0	0	0	8870	0	0	2	65164	0	0	0	5090	0	0	0	22384	0	0
122288542	rs186447983	C	G		n.87C>G	1	130508	7.66237e-06	0	0	0	6094	0	0	0	24352	0	0	0	8100	0	0	0	10450	0	0	0	5396	0	0	0	49730	0	0	0	4002	0	0	1	22384	0	0
122288543	rs1203177262	A	T		n.88A>T	1	130514	7.66201e-06	0	0	0	6094	0	0	0	24354	0	0	1	8102	0	0	0	10446	0	0	0	5396	0	0	0	49734	0	0	0	4004	0	0	0	22384	0	0
122288544	rs573109856	A	G		n.89A>G	12	161918	7.41116e-05	0	0	2	14808	0	0	0	25202	0	0	0	8392	0	0	3	12008	0	0	0	8868	0	0	7	65164	0	0	0	5092	0	0	0	22384	0	0
122288544	rs573109856	A	C		n.89A>C	9	161918	5.55837e-05	0	0	3	14808	0	0	2	25202	0	0	0	8392	0	0	0	12008	0	0	0	8868	0	0	3	65164	0	0	0	5092	0	0	1	22384	0	0
122288545	rs544948025	C	CT		n.91dupT	357	161922	0.00220477	1	0	9	14808	0	0	72	25204	1	0	17	8392	0	0	0	12010	0	0	2	8866	0	0	239	65166	0	0	17	5092	0	0	1	22384	0	0
122288545	rs544948025	C	T		n.90C>T	11	161922	6.79339e-05	0	0	5	14808	0	0	3	25204	0	0	0	8392	0	0	0	12010	0	0	0	8866	0	0	2	65166	0	0	0	5092	0	0	1	22384	0	0
122288545	rs544948025	C	G		n.90C>G	5	161922	3.08791e-05	0	0	0	14808	0	0	1	25204	0	0	0	8392	0	0	0	12010	0	0	0	8866	0	0	3	65166	0	0	1	5092	0	0	0	22384	0	0
122288546	rs1044488450	T	C		n.91T>C	4	129940	3.07834e-05	0	0	0	6088	0	0	2	24216	0	0	0	8070	0	0	1	10450	0	0	0	5390	0	0	1	49370	0	0	0	3974	0	0	0	22382	0	0
122288546	rs1044488450	T	G		n.91T>G	1	129940	7.69586e-06	0	0	0	6088	0	0	1	24216	0	0	0	8070	0	0	0	10450	0	0	0	5390	0	0	0	49370	0	0	0	3974	0	0	0	22382	0	0
122288547	rs905829640	A	G		n.92A>G	3	130514	2.2986e-05	0	0	0	6094	0	0	2	24356	0	0	0	8102	0	0	0	10450	0	0	0	5392	0	0	1	49732	0	0	0	4004	0	0	0	22384	0	0
122288548	rs367638364	G	A		n.93G>A	305	161914	0.00188372	6	0	5	14804	0	0	6	25204	0	0	3	8392	0	0	0	12008	0	0	0	8864	0	0	19	65166	0	0	6	5092	0	0	266	22384	6	0
122288548	rs367638364	G	C		n.93G>C	32	161914	0.000197636	0	0	0	14804	0	0	0	25204	0	0	0	8392	0	0	0	12008	0	0	3	8864	0	0	15	65166	0	0	0	5092	0	0	14	22384	0	0
122288548	rs367638364	G	T		n.93G>T	16	130512	0.000122594	0	0	0	6094	0	0	0	24356	0	0	0	8102	0	0	0	10450	0	0	0	5390	0	0	0	49732	0	0	2	4004	0	0	14	22384	0	0
122288549	rs1431191518	A	G		n.94A>G	4	161904	2.4706e-05	0	0	0	14798	0	0	0	25204	0	0	0	8392	0	0	0	12006	0	0	0	8864	0	0	3	65166	0	0	0	5090	0	0	1	22384	0	0
122288550	rs774196943	G	A		n.95G>A	19	130514	0.000145578	0	0	1	6094	0	0	1	24356	0	0	0	8102	0	0	3	10448	0	0	0	5390	0	0	8	49734	0	0	1	4006	0	0	5	22384	0	0
122288550	rs774196943	G	C		n.95G>C	1	130514	7.66201e-06	0	0	0	6094	0	0	0	24356	0	0	0	8102	0	0	0	10448	0	0	0	5390	0	0	1	49734	0	0	0	4006	0	0	0	22384	0	0
122288550	rs774196943	G	T		n.95G>T	1	130514	7.66201e-06	0	0	0	6094	0	0	0	24356	0	0	0	8102	0	0	0	10448	0	0	0	5390	0	0	1	49734	0	0	0	4006	0	0	0	22384	0	0
122288551	rs538424742	C	CT		n.100dupT	86	161918	0.000531133	0	0	8	14804	0	0	17	25204	0	0	0	8392	0	0	20	12010	0	0	0	8864	0	0	17	65166	0	0	1	5094	0	0	23	22384	0	0
122288551	rs538424742	C	T		n.96C>T	70	161918	0.000432318	0	0	2	14804	0	0	3	25204	0	0	0	8392	0	0	0	12010	0	0	5	8864	0	0	58	65166	0	0	2	5094	0	0	0	22384	0	0
122288551	rs538424742	C	G		n.96C>G	9	161918	5.55837e-05	0	0	0	14804	0	0	0	25204	0	0	1	8392	0	0	0	12010	0	0	0	8864	0	0	6	65166	0	0	0	5094	0	0	2	22384	0	0
122288551	rs538424742	C	CA		n.96_97insA	1	130514	7.66201e-06	0	0	0	6094	0	0	1	24356	0	0	0	8102	0	0	0	10450	0	0	0	5390	0	0	0	49732	0	0	0	4006	0	0	0	22384	0	0
122288551	rs538424742	C	A		n.96C>A	1	130514	7.66201e-06	0	0	0	6094	0	0	0	24356	0	0	0	8102	0	0	0	10450	0	0	0	5390	0	0	0	49732	0	0	0	4006	0	0	1	22384	0	0
122288552	rs371749022	T	G		n.97T>G	4	161720	2.47341e-05	0	0	0	14792	0	0	0	25166	0	0	0	8392	0	0	2	11962	0	0	0	8860	0	0	2	65122	0	0	0	5092	0	0	0	22334	0	0
122288554	rs145446412	T	C		n.99T>C	85	161902	0.000525009	0	0	2	14806	0	0	36	25204	0	0	0	8392	0	0	1	12006	0	0	0	8858	0	0	30	65164	0	0	16	5092	0	0	0	22380	0	0
122288554	rs145446412	T	TC		n.99_100insC	8	130500	6.13027e-05	0	0	0	6092	0	0	0	24356	0	0	0	8102	0	0	0	10446	0	0	0	5388	0	0	0	49730	0	0	1	4006	0	0	7	22380	0	0
122288554	rs145446412	T	TA		n.99_100insA	1	130500	7.66284e-06	0	0	0	6092	0	0	0	24356	0	0	0	8102	0	0	0	10446	0	0	0	5388	0	0	1	49730	0	0	0	4006	0	0	0	22380	0	0
122288556	rs192674805	G	A		n.101G>A	13	161890	8.03014e-05	0	0	1	14802	0	0	0	25204	0	0	0	8392	0	0	0	12004	0	0	1	8860	0	0	10	65158	0	0	0	5090	0	0	1	22380	0	0
122288556	rs192674805	G	C		n.101G>C	2	130500	1.53257e-05	0	0	0	6094	0	0	0	24356	0	0	0	8102	0	0	1	10444	0	0	0	5388	0	0	1	49732	0	0	0	4004	0	0	0	22380	0	0
122288557	rs148828161	C	T		n.102C>T	23	161884	0.000142077	0	0	7	14804	0	0	3	25204	0	0	0	8392	0	0	0	12002	0	0	0	8856	0	0	12	65154	0	0	0	5092	0	0	1	22380	0	0
122288557	rs148828161	C	CT		n.105dupT	1	130500	7.66284e-06	0	0	0	6094	0	0	0	24356	0	0	0	8102	0	0	0	10444	0	0	0	5388	0	0	0	49730	0	0	0	4006	0	0	1	22380	0	0
122288557	rs148828161	C	A		n.102C>A	1	130500	7.66284e-06	0	0	0	6094	0	0	0	24356	0	0	0	8102	0	0	0	10444	0	0	0	5388	0	0	0	49730	0	0	0	4006	0	0	1	22380	0	0
122288558	rs770336192	T	C		n.103T>C	3	130492	2.29899e-05	0	0	0	6094	0	0	0	24356	0	0	1	8102	0	0	0	10444	0	0	0	5388	0	0	2	49724	0	0	0	4006	0	0	0	22378	0	0
122288558	rs770336192	T	G		n.103T>G	2	130492	1.53266e-05	0	0	0	6094	0	0	0	24356	0	0	0	8102	0	0	0	10444	0	0	0	5388	0	0	2	49724	0	0	0	4006	0	0	0	22378	0	0
122288559	rs773529556	T	G		n.104T>G	12	161896	7.41217e-05	0	0	1	14804	0	0	1	25204	0	0	0	8392	0	0	0	12002	0	0	0	8860	0	0	9	65162	0	0	1	5092	0	0	0	22380	0	0
122288559	rs773529556	T	A		n.104T>A	1	130500	7.66284e-06	0	0	1	6094	0	0	0	24356	0	0	0	8102	0	0	0	10444	0	0	0	5388	0	0	0	49730	0	0	0	4006	0	0	0	22380	0	0
122288560	rs143596327	T	C		n.105T>C	3	130500	2.29885e-05	0	0	0	6092	0	0	0	24356	0	0	0	8102	0	0	2	10442	0	0	0	5388	0	0	1	49734	0	0	0	4006	0	0	0	22380	0	0
122288560	rs143596327	T	TA		n.106dupA	1	130500	7.66284e-06	0	0	1	6092	0	0	0	24356	0	0	0	8102	0	0	0	10442	0	0	0	5388	0	0	0	49734	0	0	0	4006	0	0	0	22380	0	0
122288560	rs143596327	T	G		n.105T>G	1	130500	7.66284e-06	0	0	0	6092	0	0	0	24356	0	0	0	8102	0	0	0	10442	0	0	0	5388	0	0	0	49734	0	0	0	4006	0	0	1	22380	0	0
122288561	rs983574623	AT	A		n.110delT	52	130502	0.000398461	2	0	0	6090	0	0	0	24356	0	0	0	8102	0	0	0	10444	0	0	0	5388	0	0	0	49732	0	0	0	4006	0	0	52	22384	2	0
122288561	rs983574623	A	G		n.106A>G	1	130502	7.66272e-06	0	0	0	6090	0	0	0	24356	0	0	0	8102	0	0	0	10444	0	0	0	5388	0	0	1	49732	0	0	0	4006	0	0	0	22384	0	0
122288561	rs983574623	A	C		n.106A>C	1	130502	7.66272e-06	0	0	0	6090	0	0	0	24356	0	0	0	8102	0	0	0	10444	0	0	0	5388	0	0	1	49732	0	0	0	4006	0	0	0	22384	0	0
122288562	rs572870823	T	C		n.107T>C	9	130506	6.89623e-05	0	0	1	6092	0	0	2	24356	0	0	4	8102	0	0	0	10444	0	0	0	5390	0	0	1	49732	0	0	0	4006	0	0	1	22384	0	0
122288562	rs572870823	T	A		n.107T>A	10	161904	6.1765e-05	0	0	0	14802	0	0	0	25204	0	0	0	8392	0	0	0	12002	0	0	0	8864	0	0	1	65164	0	0	0	5092	0	0	9	22384	0	0
122288563	rs1293420087	T	TTTGGTGC		n.109_115dupTTGGTGC	1	31394	3.18532e-05	0	0	1	8708	0	0	0	848	0	0	0	290	0	0	0	1556	0	0	0	3474	0	0	0	15432	0	0	0	1086	0	0	0	0	0	0
122288563	rs1293420087	T	TTTGGTGCAA		n.111_119dupGGTGCAATT	1	130394	7.66906e-06	0	0	0	6092	0	0	0	24356	0	0	0	8102	0	0	0	10438	0	0	0	5390	0	0	1	49726	0	0	0	4006	0	0	0	22284	0	0
122288564	rs544511887	T	A		n.109T>A	98	130492	0.000751004	0	0	0	6092	0	0	0	24356	0	0	0	8102	0	0	0	10438	0	0	0	5390	0	0	0	49724	0	0	1	4006	0	0	97	22384	0	0
122288564	rs544511887	T	G		n.109T>G	8	130492	6.13064e-05	0	0	0	6092	0	0	7	24356	0	0	0	8102	0	0	0	10438	0	0	0	5390	0	0	1	49724	0	0	0	4006	0	0	0	22384	0	0
122288565	rs1384319470	T	C		n.110T>C	2	161882	1.23547e-05	0	0	0	14800	0	0	0	25202	0	0	0	8392	0	0	0	11998	0	0	2	8862	0	0	0	65152	0	0	0	5092	0	0	0	22384	0	0
122288566	rs763500364	G	A	x	n.111G>A	5	130490	3.83171e-05	0	0	1	6092	0	0	3	24354	0	0	0	8102	0	0	0	10440	0	0	0	5388	0	0	1	49724	0	0	0	4006	0	0	0	22384	0	0
122288566	rs763500364	G	T		n.111G>T	1	130490	7.66342e-06	0	0	0	6092	0	0	0	24354	0	0	0	8102	0	0	0	10440	0	0	0	5388	0	0	1	49724	0	0	0	4006	0	0	0	22384	0	0
122288567	rs759252092	G	A		n.112G>A	5	130490	3.83171e-05	0	0	0	6090	0	0	1	24356	0	0	0	8102	0	0	0	10442	0	0	0	5386	0	0	1	49724	0	0	0	4006	0	0	3	22384	0	0
122288568	rs1226373096	T	G		n.113T>G	2	130492	1.53266e-05	0	0	0	6090	0	0	0	24356	0	0	0	8102	0	0	0	10440	0	0	0	5388	0	0	1	49726	0	0	0	4006	0	0	1	22384	0	0
122288569	rs558667045	G	A		n.114G>A	8	161874	4.94212e-05	0	0	0	14792	0	0	1	25204	0	0	1	8392	0	0	0	11996	0	0	0	8862	0	0	5	65152	0	0	0	5092	0	0	1	22384	0	0
122288569	rs558667045	G	C	x	n.114G>C	1	130494	7.66319e-06	0	0	0	6090	0	0	0	24356	0	0	0	8102	0	0	0	10440	0	0	0	5388	0	0	0	49728	0	0	0	4006	0	0	1	22384	0	0
122288570	rs752886035	C	CA		n.117dupA	22	130498	0.000168585	0	0	1	6090	0	0	0	24356	0	0	20	8102	0	0	0	10440	0	0	0	5390	0	0	1	49730	0	0	0	4006	0	0	0	22384	0	0
122288570	rs752886035	C	T		n.115C>T	18	161854	0.000111211	0	0	5	14784	0	0	1	25204	0	0	0	8392	0	0	1	11994	0	0	3	8864	0	0	7	65140	0	0	1	5092	0	0	0	22384	0	0
122288570	rs752886035	C	CAATTTTTGGAA		n.118_119insTTTTGGAAAAT	2	161854	1.23568e-05	0	0	0	14784	0	0	0	25204	0	0	0	8392	0	0	0	11994	0	0	0	8864	0	0	2	65140	0	0	0	5092	0	0	0	22384	0	0
122288570	rs752886035	C	G		n.115C>G	1	130498	7.66295e-06	0	0	0	6090	0	0	0	24356	0	0	0	8102	0	0	0	10440	0	0	0	5390	0	0	0	49730	0	0	0	4006	0	0	1	22384	0	0
122288571	rs982261295	A	G		n.116A>G	4	161824	2.47182e-05	0	0	0	14790	0	0	0	25200	0	0	0	8352	0	0	0	11996	0	0	0	8864	0	0	4	65148	0	0	0	5090	0	0	0	22384	0	0
122288571	rs982261295	A	T	x	n.116A>T	2	130438	1.5333e-05	0	0	0	6086	0	0	0	24352	0	0	0	8062	0	0	0	10438	0	0	1	5390	0	0	0	49722	0	0	0	4004	0	0	1	22384	0	0
122288571	rs982261295	A	C	x	n.116A>C	1	130438	7.66648e-06	0	0	0	6086	0	0	0	24352	0	0	0	8062	0	0	0	10438	0	0	0	5390	0	0	1	49722	0	0	0	4004	0	0	0	22384	0	0
122288572	rs558135361	A	G	x	n.117A>G	8	161864	4.94242e-05	0	0	2	14788	0	0	2	25198	0	0	0	8392	0	0	0	11996	0	0	0	8864	0	0	2	65152	0	0	0	5090	0	0	2	22384	0	0
122288572	rs558135361	A	C		n.117A>C	1	130480	7.66401e-06	0	0	0	6088	0	0	0	24350	0	0	1	8102	0	0	0	10438	0	0	0	5390	0	0	0	49724	0	0	0	4004	0	0	0	22384	0	0
122288573	rs863225423	T	C	x	n.118T>C	3	130486	2.2991e-05	0	0	0	6088	0	0	2	24352	0	0	0	8102	0	0	0	10438	0	0	0	5390	0	0	1	49728	0	0	0	4004	0	0	0	22384	0	0
122288574	rs1487457167	T	TA		n.119_120insA	2	130482	1.53278e-05	0	0	0	6088	0	0	0	24352	0	0	0	8102	0	0	0	10438	0	0	0	5388	0	0	1	49728	0	0	1	4002	0	0	0	22384	0	0
122288576	rs905928272	T	C		n.121T>C	1	130490	7.66342e-06	0	0	0	6090	0	0	0	24352	0	0	0	8102	0	0	0	10440	0	0	0	5392	0	0	1	49728	0	0	0	4002	0	0	0	22384	0	0
122288576	rs905928272	T	G		n.121T>G	1	130490	7.66342e-06	0	0	0	6090	0	0	0	24352	0	0	0	8102	0	0	0	10440	0	0	0	5392	0	0	1	49728	0	0	0	4002	0	0	0	22384	0	0
122288577	rs576987062	T	TG		n.124dupG	1	31364	3.18837e-05	0	0	0	8704	0	0	0	846	0	0	0	290	0	0	0	1556	0	0	0	3468	0	0	0	15412	0	0	1	1088	0	0	0	0	0	0
122288577	rs576987062	TGGAAAAATGAAAACCTGTTTTCATAGACTTATCAGTTCAAACAGCAGTAATTCGTAAATAAACTAGTACTTTGTGGTTAAACCAGTAGAGGGTGCACAAGACGCGTG	T			1	130486	7.66366e-06	0	0	0	6088	0	0	0	24352	0	0	0	8102	0	0	0	10440	0	0	0	5390	0	0	0	49728	0	0	0	4002	0	0	1	22384	0	0
122288577	rs576987062	T	C		n.122T>C	1	130486	7.66366e-06	0	0	0	6088	0	0	0	24352	0	0	0	8102	0	0	0	10440	0	0	0	5390	0	0	0	49728	0	0	0	4002	0	0	1	22384	0	0
122288578	rs750459950	G	A	x	n.123G>A	14	161788	8.6533e-05	0	0	5	14780	0	0	3	25200	0	0	3	8392	0	0	0	11994	0	0	0	8848	0	0	1	65104	0	0	0	5086	0	0	2	22384	0	0
122288579	rs542752836	G	GA		n.124insA	102	161808	0.000630377	0	0	79	14786	0	0	14	25200	0	0	0	8392	0	0	0	11992	0	0	0	8852	0	0	9	65112	0	0	0	5090	0	0	0	22384	0	0
122288579	rs542752836	G	A	x	n.124G>A	9	161808	5.56215e-05	0	0	3	14786	0	0	1	25200	0	0	0	8392	0	0	1	11992	0	0	0	8852	0	0	2	65112	0	0	1	5090	0	0	1	22384	0	0
122288580	rs1029551062	A	G		n.125A>G	6	161664	3.7114e-05	0	0	0	14642	0	0	0	25170	0	0	0	8392	0	0	0	11994	0	0	0	8862	0	0	5	65130	0	0	0	5090	0	0	1	22384	0	0
122288580	rs1029551062	A	T		n.125A>T	1	31290	3.19591e-05	0	0	0	8616	0	0	0	848	0	0	0	290	0	0	0	1556	0	0	0	3472	0	0	1	15420	0	0	0	1088	0	0	0	0	0	0
122288581	rs1053541578	A	AAAATG		n.126_127insAAATG	10	130478	7.66413e-05	0	0	0	6088	0	0	10	24352	0	0	0	8102	0	0	0	10440	0	0	0	5390	0	0	0	49720	0	0	0	4002	0	0	0	22384	0	0
122288581	rs1053541578	A	G		n.126A>G	4	161874	2.47106e-05	0	0	0	14800	0	0	0	25200	0	0	0	8392	0	0	1	11996	0	0	0	8860	0	0	2	65152	0	0	0	5090	0	0	1	22384	0	0
122288581	rs1053541578	A	AT		n.126_127insT	1	130478	7.66413e-06	0	0	1	6088	0	0	0	24352	0	0	0	8102	0	0	0	10440	0	0	0	5390	0	0	0	49720	0	0	0	4002	0	0	0	22384	0	0
122288582	rs758573942	A	C		n.127A>C	3	161856	1.8535e-05	0	0	1	14798	0	0	0	25180	0	0	0	8392	0	0	0	11996	0	0	0	8862	0	0	1	65154	0	0	0	5090	0	0	1	22384	0	0
122288582	rs758573942	A	G		n.127A>G	1	130456	7.66542e-06	0	0	0	6086	0	0	0	24332	0	0	0	8102	0	0	0	10440	0	0	0	5390	0	0	1	49720	0	0	0	4002	0	0	0	22384	0	0
122288583	rs780395960	AATGAAAACCT	A			12	161878	7.41299e-05	0	0	0	14800	0	0	0	25200	0	0	0	8392	0	0	12	11998	0	0	0	8860	0	0	0	65154	0	0	0	5090	0	0	0	22384	0	0
122288583	rs780395960	A	G		n.128A>G	8	130482	6.13111e-05	0	0	0	6088	0	0	0	24352	0	0	2	8102	0	0	0	10440	0	0	0	5390	0	0	2	49724	0	0	0	4002	0	0	4	22384	0	0
122288583	rs780395960	A	C		n.128A>C	1	130482	7.66389e-06	0	0	0	6088	0	0	0	24352	0	0	0	8102	0	0	0	10440	0	0	0	5390	0	0	1	49724	0	0	0	4002	0	0	0	22384	0	0
122288584	rs893429850	A	G		n.129A>G	2	161868	1.23557e-05	0	0	0	14800	0	0	0	25200	0	0	0	8392	0	0	0	11990	0	0	0	8862	0	0	2	65150	0	0	0	5090	0	0	0	22384	0	0
122288584	rs893429850	A	T		n.129A>T	1	130476	7.66424e-06	0	0	0	6088	0	0	0	24352	0	0	0	8102	0	0	0	10436	0	0	0	5390	0	0	1	49722	0	0	0	4002	0	0	0	22384	0	0
122288585	rs942363087	T	C		n.130T>C	11	161838	6.79692e-05	0	0	4	14786	0	0	0	25200	0	0	0	8392	0	0	1	11994	0	0	2	8860	0	0	3	65132	0	0	1	5090	0	0	0	22384	0	0
122288585	rs942363087	T	G		n.130T>G	3	161838	1.85371e-05	0	0	0	14786	0	0	0	25200	0	0	0	8392	0	0	0	11994	0	0	2	8860	0	0	0	65132	0	0	1	5090	0	0	0	22384	0	0
122288585	rs942363087	T	A		n.130T>A	1	130470	7.6646e-06	0	0	0	6088	0	0	0	24352	0	0	0	8102	0	0	0	10436	0	0	0	5390	0	0	0	49716	0	0	1	4002	0	0	0	22384	0	0

## Sheet: Substitutions
Position (GRCh37/hg19)	rsID	Reference	Alternate	Transcript Consequence	Allele Count	Allele Number	Allele Frequency	Homozygote Count	Hemizygote Count	Allele Count African	Allele Number African	Homozygote Count African	Hemizygote Count African	Allele Count Latino	Allele Number Latino	Homozygote Count Latino	Hemizygote Count Latino	Allele Count Ashkenazi Jewish	Allele Number Ashkenazi Jewish	Homozygote Count Ashkenazi Jewish	Hemizygote Count Ashkenazi Jewish	Allele Count East Asian	Allele Number East Asian	Homozygote Count East Asian	Hemizygote Count East Asian	Allele Count European (Finnish)	Allele Number European (Finnish)	Homozygote Count European (Finnish)	Hemizygote Count European (Finnish)	Allele Count European (non-Finnish)	Allele Number European (non-Finnish)	Homozygote Count European (non-Finnish)	Hemizygote Count European (non-Finnish)	Allele Count Other	Allele Number Other	Homozygote Count Other	Hemizygote Count Other	Allele Count South Asian	Allele Number South Asian	Homozygote Count South Asian	Hemizygote Count South Asian
122288456	rs769805188	A	C	n.1A>C	6	129404	0.00004636641834873729	0	0	0	6080	0	0	0	24022	0	0	0	8028	0	0	0	10378	0	0	0	5378	0	0	0	49324	0	0	0	3978	0	0	6	22216	0	0
122288456	rs769805188	A	G	n.1A>G	2	129404	0.00001545547278291243	0	0	0	6080	0	0	0	24022	0	0	0	8028	0	0	0	10378	0	0	0	5378	0	0	1	49324	0	0	0	3978	0	0	1	22216	0	0
122288457	rs1339722202	A	G	n.2A>G	3	160804	0.00001865625233203154	0	0	0	14792	0	0	1	24874	0	0	1	8324	0	0	0	11938	0	0	0	8852	0	0	1	64740	0	0	0	5064	0	0	0	22220	0	0
122288457	rs1339722202	A	C	n.2A>C	1	31386	0.000031861339450710506	0	0	0	8712	0	0	0	846	0	0	0	290	0	0	0	1556	0	0	0	3476	0	0	0	15418	0	0	1	1088	0	0	0	0	0	0
122288458	rs772138273	C	T	n.3C>T	34	160770	0.00021148224171176216	0	0	3	14794	0	0	3	24866	0	0	1	8316	0	0	1	11946	0	0	0	8852	0	0	23	64704	0	0	1	5066	0	0	2	22226	0	0
122288458	rs772138273	C	G	n.3C>G	4	160770	0.000024880263730795546	0	0	0	14794	0	0	0	24866	0	0	0	8316	0	0	1	11946	0	0	0	8852	0	0	3	64704	0	0	0	5066	0	0	0	22226	0	0
122288459	rs564290155	C	T	n.4C>T	77	160750	0.00047900466562986004	0	0	5	14790	0	0	15	24850	0	0	5	8322	0	0	3	11940	0	0	0	8850	0	0	39	64726	0	0	2	5060	0	0	8	22212	0	0
122288460	rs533487249	A	G	n.5A>G	38	160884	0.00023619502250068371	0	0	2	14786	0	0	6	24896	0	0	0	8324	0	0	6	11938	0	0	0	8854	0	0	23	64778	0	0	0	5066	0	0	1	22242	0	0
122288460	rs533487249	A	T	n.5A>T	2	160884	0.000012431316973720195	0	0	1	14786	0	0	0	24896	0	0	1	8324	0	0	0	11938	0	0	0	8854	0	0	0	64778	0	0	0	5066	0	0	0	22242	0	0
122288460	rs533487249	A	C	n.5A>C	2	129496	0.000015444492493976647	0	0	0	6080	0	0	0	24048	0	0	0	8034	0	0	0	10380	0	0	0	5378	0	0	1	49356	0	0	0	3978	0	0	1	22242	0	0
122288461	rs1208611147	T	C	n.6T>C	4	161032	0.000024839783397088777	0	0	1	14796	0	0	0	24932	0	0	0	8348	0	0	0	11950	0	0	0	8858	0	0	3	64812	0	0	0	5066	0	0	0	22270	0	0
122288461	rs1208611147	T	A	n.6T>A	1	129628	0.000007714382695096739	0	0	0	6080	0	0	0	24084	0	0	0	8058	0	0	0	10392	0	0	1	5382	0	0	0	49384	0	0	0	3978	0	0	0	22270	0	0
122288462	rs764712132	C	T	n.7C>T	54	160966	0.00033547457226992036	0	0	3	14792	0	0	17	24924	0	0	2	8344	0	0	2	11948	0	0	1	8852	0	0	20	64788	0	0	2	5064	0	0	7	22254	0	0
122288462	rs764712132	C	G	n.7C>G	1	129564	0.000007718193325306413	0	0	0	6080	0	0	0	24076	0	0	0	8054	0	0	1	10390	0	0	0	5376	0	0	0	49358	0	0	0	3976	0	0	0	22254	0	0
122288463	rs370715569	C	T	n.8C>T	58	160956	0.00036034692711051466	0	0	5	14798	0	0	8	24928	0	0	0	8336	0	0	5	11952	0	0	0	8850	0	0	26	64772	0	0	2	5058	0	0	12	22262	0	0
122288463	rs370715569	C	G	n.8C>G	2	129556	0.000015437339837599184	0	0	0	6082	0	0	1	24080	0	0	0	8046	0	0	0	10394	0	0	0	5376	0	0	1	49346	0	0	0	3970	0	0	0	22262	0	0
122288464	rs1414471225	T	C	n.9T>C	1	31390	0.00003185727938834024	0	0	0	8706	0	0	0	848	0	0	0	290	0	0	0	1556	0	0	0	3476	0	0	1	15428	0	0	0	1086	0	0	0	0	0	0
122288465		T	C	n.10T>C	4	129674	0.000030846584511929915	0	0	0	6082	0	0	2	24098	0	0	0	8062	0	0	0	10390	0	0	0	5378	0	0	2	49404	0	0	0	3980	0	0	0	22280	0	0
122288467	rs763786601	T	C	n.12T>C	51	161198	0.0003163810965396593	0	0	5	14792	0	0	5	24982	0	0	0	8362	0	0	4	11962	0	0	18	8858	0	0	14	64876	0	0	1	5064	0	0	4	22302	0	0
122288467	rs763786601	T	A	n.12T>A	6	129804	0.00004622353702505316	0	0	0	6082	0	0	0	24134	0	0	0	8072	0	0	0	10402	0	0	0	5382	0	0	1	49452	0	0	0	3978	0	0	5	22302	0	0
122288467	rs763786601	T	G	n.12T>G	2	129804	0.000015407845675017718	0	0	0	6082	0	0	1	24134	0	0	0	8072	0	0	0	10402	0	0	0	5382	0	0	0	49452	0	0	0	3978	0	0	1	22302	0	0
122288468	rs559979281	C	T	n.13C>T	62	161158	0.00038471562069521836	0	0	4	14792	0	0	8	24978	0	0	0	8352	0	0	1	11958	0	0	1	8856	0	0	38	64864	0	0	0	5070	0	0	10	22288	0	0
122288468	rs559979281	C	G	n.13C>G	3	129764	0.000023118892759162787	0	0	0	6082	0	0	0	24130	0	0	0	8064	0	0	2	10398	0	0	0	5380	0	0	1	49440	0	0	0	3982	0	0	0	22288	0	0
122288469	rs765672625	T	C	n.14T>C	11	161210	0.00006823398052230011	0	0	0	14796	0	0	3	24984	0	0	0	8358	0	0	3	11964	0	0	0	8856	0	0	5	64884	0	0	0	5074	0	0	0	22294	0	0
122288470	rs543891782	T	G	n.15T>G	25	161190	0.0001550964700043427	0	0	1	14792	0	0	13	24966	0	0	0	8366	0	0	0	11968	0	0	0	8856	0	0	8	64874	0	0	2	5072	0	0	1	22296	0	0
122288470	rs543891782	T	C	n.15T>C	24	161190	0.000148892611204169	0	0	2	14792	0	0	4	24966	0	0	0	8366	0	0	1	11968	0	0	0	8856	0	0	16	64874	0	0	1	5072	0	0	0	22296	0	0
122288471	rs750325275	G	A	n.16G>A	23	161196	0.00014268344127645846	0	0	2	14798	0	0	4	24990	0	0	2	8368	0	0	5	11970	0	0	0	8854	0	0	7	64868	0	0	0	5074	0	0	3	22274	0	0
122288471	rs750325275	G	T	n.16G>T	2	161196	0.000012407255763170301	0	0	2	14798	0	0	0	24990	0	0	0	8368	0	0	0	11970	0	0	0	8854	0	0	0	64868	0	0	0	5074	0	0	0	22274	0	0
122288472	rs765906028	G	A	n.17G>A	13	161376	0.0000805572080111045	0	0	0	14796	0	0	2	25052	0	0	1	8372	0	0	2	11982	0	0	0	8856	0	0	5	64924	0	0	0	5080	0	0	3	22314	0	0
122288472	rs765906028	G	C	n.17G>C	1	129982	0.000007693372928559338	0	0	0	6082	0	0	1	24204	0	0	0	8082	0	0	0	10424	0	0	0	5382	0	0	0	49502	0	0	0	3992	0	0	0	22314	0	0
122288473	rs991806266	G	A	n.18G>A	8	161386	0.000049570594723210194	0	0	2	14796	0	0	0	25056	0	0	0	8372	0	0	1	11982	0	0	0	8856	0	0	4	64934	0	0	0	5078	0	0	1	22312	0	0
122288474	rs563882222	G	A	n.19G>A	41	161368	0.00025407763621040105	0	0	10	14794	0	0	2	25030	0	0	1	8374	0	0	2	11982	0	0	1	8858	0	0	19	64946	0	0	1	5080	0	0	5	22304	0	0
122288474	rs563882222	G	C	n.19G>C	2	161368	0.00001239403103465371	0	0	1	14794	0	0	0	25030	0	0	0	8374	0	0	1	11982	0	0	0	8858	0	0	0	64946	0	0	0	5080	0	0	0	22304	0	0
122288475	rs1387127438	T	C	n.20T>C	4	129998	0.00003076970414929461	0	0	0	6080	0	0	1	24198	0	0	0	8086	0	0	1	10418	0	0	0	5384	0	0	0	49518	0	0	0	3990	0	0	2	22324	0	0
122288475	rs1387127438	T	G	n.20T>G	1	31400	0.00003184713375796178	0	0	1	8716	0	0	0	848	0	0	0	290	0	0	0	1560	0	0	0	3474	0	0	0	15424	0	0	0	1088	0	0	0	0	0	0
122288476	rs966589874	T	G	n.21T>G	6	130082	0.00004612475207945757	0	0	2	6082	0	0	1	24228	0	0	0	8092	0	0	0	10424	0	0	0	5384	0	0	2	49540	0	0	1	3992	0	0	0	22340	0	0
122288476	rs966589874	T	C	n.21T>C	3	130082	0.000023062376039728785	0	0	0	6082	0	0	1	24228	0	0	0	8092	0	0	0	10424	0	0	0	5384	0	0	1	49540	0	0	1	3992	0	0	0	22340	0	0
122288477	rs879429057	G	A	n.22G>A	4	161522	0.00002476442837508203	0	0	1	14794	0	0	0	25096	0	0	0	8382	0	0	1	11990	0	0	0	8858	0	0	1	64988	0	0	0	5080	0	0	1	22334	0	0
122288477	rs879429057	G	T	n.22G>T	2	130124	0.00001536995481233285	0	0	0	6080	0	0	0	24248	0	0	0	8092	0	0	1	10430	0	0	0	5384	0	0	1	49564	0	0	0	3992	0	0	0	22334	0	0
122288478	rs144448852	C	T	n.23C>T	465	161442	0.002880291373991898	0	0	8	14794	0	0	88	25066	0	0	13	8378	0	0	20	11980	0	0	21	8856	0	0	265	64962	0	0	24	5078	0	0	26	22328	0	0
122288478	rs144448852	C	G	n.23C>G	1	130042	0.000007689823287860845	0	0	1	6080	0	0	0	24218	0	0	0	8088	0	0	0	10420	0	0	0	5382	0	0	0	49536	0	0	0	3990	0	0	0	22328	0	0
122288479	rs754423211	G	A	n.24G>A	33	161504	0.00020432930453734893	0	0	0	14790	0	0	2	25072	0	0	0	8386	0	0	3	11986	0	0	0	8858	0	0	13	64994	0	0	0	5082	0	0	15	22336	0	0
122288479	rs754423211	G	C	n.24G>C	4	161504	0.000024767188428769565	0	0	2	14790	0	0	0	25072	0	0	0	8386	0	0	0	11986	0	0	0	8858	0	0	2	64994	0	0	0	5082	0	0	0	22336	0	0
122288480	rs570265345	C	T	n.25C>T	35	161638	0.0002165332409458172	0	0	2	14802	0	0	11	25128	0	0	0	8384	0	0	1	11994	0	0	1	8858	0	0	13	65038	0	0	0	5080	0	0	7	22354	0	0
122288480	rs570265345	C	G	n.25C>G	7	161638	0.00004330664818916344	0	0	2	14802	0	0	0	25128	0	0	0	8384	0	0	0	11994	0	0	0	8858	0	0	4	65038	0	0	1	5080	0	0	0	22354	0	0
122288481	rs992754936	T	C	n.26T>C	3	130258	0.00002303121497336056	0	0	0	6086	0	0	0	24290	0	0	0	8096	0	0	1	10434	0	0	0	5384	0	0	2	49612	0	0	0	3994	0	0	0	22362	0	0
122288482	rs915710819	A	G	n.27A>G	1	31400	0.00003184713375796178	0	0	0	8716	0	0	0	848	0	0	0	290	0	0	0	1560	0	0	0	3472	0	0	1	15426	0	0	0	1088	0	0	0	0	0	0
122288482	rs915710819	A	C	n.27A>C	1	130280	0.000007675775253300583	0	0	1	6086	0	0	0	24290	0	0	0	8098	0	0	0	10430	0	0	0	5384	0	0	0	49634	0	0	0	3996	0	0	0	22362	0	0
122288483	rs146450524	C	T	n.28C>T	25	161678	0.00015462833533319315	0	0	9	14802	0	0	1	25128	0	0	0	8382	0	0	10	11996	0	0	0	8856	0	0	4	65058	0	0	0	5090	0	0	1	22366	0	0
122288484	rs779143800	T	C	n.29T>C	2	130262	0.00001535367183061829	0	0	0	6084	0	0	0	24270	0	0	0	8100	0	0	1	10438	0	0	0	5384	0	0	0	49632	0	0	0	4002	0	0	1	22352	0	0
122288484	rs779143800	T	G	n.29T>G	1	130262	0.000007676835915309146	0	0	0	6084	0	0	1	24270	0	0	0	8100	0	0	0	10438	0	0	0	5384	0	0	0	49632	0	0	0	4002	0	0	0	22352	0	0
122288485	rs374299350	G	A	n.30G>A	9	161816	0.00005561872744351609	0	0	1	14804	0	0	1	25174	0	0	0	8390	0	0	2	12002	0	0	1	8858	0	0	3	65110	0	0	0	5096	0	0	1	22382	0	0
122288485	rs374299350	G	C	n.30G>C	2	130408	0.000015336482424391142	0	0	0	6086	0	0	0	24326	0	0	0	8100	0	0	0	10442	0	0	0	5386	0	0	0	49678	0	0	0	4008	0	0	2	22382	0	0
122288486	rs910631799	T	A	n.31T>A	7	31396	0.00022295833864186522	0	0	0	8714	0	0	0	848	0	0	0	290	0	0	0	1560	0	0	0	3472	0	0	7	15424	0	0	0	1088	0	0	0	0	0	0
122288486	rs910631799	T	C	n.31T>C	1	130412	0.000007668006011716714	0	0	0	6084	0	0	1	24326	0	0	0	8100	0	0	0	10442	0	0	0	5386	0	0	0	49684	0	0	0	4008	0	0	0	22382	0	0
122288487	rs549457414	C	T	n.32C>T	16	161800	0.00009888751545117429	0	0	5	14802	0	0	3	25176	0	0	0	8382	0	0	3	12002	0	0	0	8856	0	0	4	65102	0	0	0	5098	0	0	1	22382	0	0
122288487	rs549457414	C	G	n.32C>G	1	31402	0.0000318451054072989	0	0	0	8716	0	0	0	848	0	0	0	290	0	0	0	1560	0	0	0	3474	0	0	1	15426	0	0	0	1088	0	0	0	0	0	0
122288488	rs566340581	C	T	n.33C>T	25	161824	0.00015448882736800474	0	0	2	14802	0	0	2	25180	0	0	0	8390	0	0	0	12000	0	0	0	8858	0	0	12	65116	0	0	1	5094	0	0	8	22384	0	0
122288489	rs528106770	A	G	n.34A>G	7	161842	0.000043252060651746766	0	0	1	14804	0	0	1	25182	0	0	0	8392	0	0	0	12002	0	0	0	8864	0	0	5	65118	0	0	0	5098	0	0	0	22382	0	0
122288489	rs528106770	A	C	n.34A>C	2	130438	0.00001533295512044036	0	0	0	6086	0	0	0	24334	0	0	0	8102	0	0	0	10442	0	0	0	5390	0	0	2	49692	0	0	0	4010	0	0	0	22382	0	0
122288489	rs528106770	A	T	n.34A>T	1	130438	0.00000766647756022018	0	0	0	6086	0	0	0	24334	0	0	0	8102	0	0	1	10442	0	0	0	5390	0	0	0	49692	0	0	0	4010	0	0	0	22382	0	0
122288490	rs771577373	A	G	n.35A>G	13	161832	0.00008033021899253548	0	0	1	14802	0	0	3	25188	0	0	0	8390	0	0	0	11998	0	0	0	8862	0	0	6	65114	0	0	0	5096	0	0	3	22382	0	0
122288490	rs771577373	A	C	n.35A>C	3	130428	0.000023001196062195236	0	0	0	6086	0	0	0	24340	0	0	0	8100	0	0	1	10438	0	0	0	5390	0	0	1	49684	0	0	1	4008	0	0	0	22382	0	0
122288491	rs1048449886	T	G	n.36T>G	25	161826	0.0001544869180477797	0	0	0	14804	0	0	4	25180	0	0	0	8392	0	0	4	11998	0	0	8	8864	0	0	8	65110	0	0	1	5096	0	0	0	22382	0	0
122288491	rs1048449886	T	A	n.36T>A	1	130422	0.000007667418073637883	0	0	0	6086	0	0	0	24334	0	0	0	8102	0	0	0	10440	0	0	0	5390	0	0	1	49680	0	0	0	4008	0	0	0	22382	0	0
122288492	rs756026847	G	A	n.37G>A	12	161846	0.00007414455717163229	0	0	0	14800	0	0	0	25190	0	0	0	8394	0	0	0	11996	0	0	0	8864	0	0	10	65122	0	0	0	5096	0	0	2	22384	0	0
122288492	rs756026847	G	C	n.37G>C	1	130446	0.000007666007390031123	0	0	0	6086	0	0	0	24342	0	0	1	8104	0	0	0	10440	0	0	0	5390	0	0	0	49692	0	0	0	4008	0	0	0	22384	0	0
122288493	rs567684220	A	G	n.38A>G	1	130448	0.000007665889856494541	0	0	1	6084	0	0	0	24344	0	0	0	8104	0	0	0	10440	0	0	0	5390	0	0	0	49696	0	0	0	4008	0	0	0	22382	0	0
122288494	rs772360964	G	A	n.39G>A	17	161870	0.0001050225489590412	0	0	5	14802	0	0	2	25196	0	0	0	8394	0	0	0	12000	0	0	0	8864	0	0	3	65138	0	0	0	5094	0	0	7	22382	0	0
122288494	rs772360964	G	T	n.39G>T	1	130462	0.000007665067222639542	0	0	0	6086	0	0	1	24348	0	0	0	8104	0	0	0	10442	0	0	0	5390	0	0	0	49704	0	0	0	4006	0	0	0	22382	0	0
122288495	rs139495292	C	T	n.40C>T	9	161852	0.000055606356424387714	0	0	1	14800	0	0	2	25188	0	0	0	8392	0	0	0	12002	0	0	0	8866	0	0	4	65124	0	0	0	5096	0	0	2	22384	0	0
122288495	rs139495292	C	G	n.40C>G	2	161852	0.00001235696809430838	0	0	1	14800	0	0	0	25188	0	0	0	8392	0	0	0	12002	0	0	1	8866	0	0	0	65124	0	0	0	5096	0	0	0	22384	0	0
122288496	rs77516008	G	A	n.41G>A	95	161858	0.0005869342262971246	0	0	75	14802	0	0	11	25184	0	0	2	8392	0	0	0	11998	0	0	1	8866	0	0	4	65138	0	0	1	5096	0	0	1	22382	0	0
122288496	rs77516008	G	T	n.41G>T	1	130452	0.000007665654800233036	0	0	0	6086	0	0	0	24336	0	0	0	8102	0	0	0	10438	0	0	0	5392	0	0	1	49708	0	0	0	4008	0	0	0	22382	0	0
122288497	rs555609754	C	T	n.42C>T	155	161870	0.0009575585346265522	0	0	11	14800	0	0	14	25190	0	0	36	8394	0	0	7	12000	0	0	17	8866	0	0	57	65138	0	0	6	5098	0	0	7	22384	0	0
122288497	rs555609754	C	G	n.42C>G	33	130470	0.00025293170843872155	0	0	0	6086	0	0	12	24342	0	0	0	8104	0	0	0	10442	0	0	0	5392	0	0	2	49710	0	0	1	4010	0	0	18	22384	0	0
122288497	rs555609754	C	A	n.42C>A	2	130470	0.000015329194450831608	0	0	0	6086	0	0	0	24342	0	0	0	8104	0	0	0	10442	0	0	0	5392	0	0	0	49710	0	0	0	4010	0	0	2	22384	0	0
122288498	rs553096682	A	G	n.43A>G	97	161894	0.0005991574734085266	0	0	1	14800	0	0	2	25194	0	0	4	8394	0	0	73	12002	0	0	0	8864	0	0	2	65158	0	0	0	5098	0	0	15	22384	0	0
122288498	rs553096682	A	T	n.43A>T	17	130486	0.00013028217586561012	0	0	0	6086	0	0	0	24346	0	0	10	8104	0	0	0	10442	0	0	0	5392	0	0	0	49722	0	0	2	4010	0	0	5	22384	0	0
122288498	rs553096682	A	C	n.43A>C	12	161894	0.00007412257402992081	0	0	0	14800	0	0	5	25194	0	0	0	8394	0	0	0	12002	0	0	0	8864	0	0	7	65158	0	0	0	5098	0	0	0	22384	0	0
122288499	rs377422272	T	C	n.44T>C	9	130490	0.00006897080236033412	0	0	1	6086	0	0	1	24348	0	0	0	8104	0	0	2	10440	0	0	0	5394	0	0	3	49724	0	0	0	4008	0	0	2	22386	0	0
122288499	rs377422272	T	G	n.44T>G	1	130490	0.000007663422484481569	0	0	0	6086	0	0	0	24348	0	0	0	8104	0	0	0	10440	0	0	0	5394	0	0	0	49724	0	0	0	4008	0	0	1	22386	0	0
122288500	rs551370385	A	C	n.45A>C	78	130490	0.0005977469537895624	0	0	0	6086	0	0	0	24344	0	0	0	8102	0	0	0	10438	0	0	0	5394	0	0	3	49732	0	0	0	4008	0	0	75	22386	0	0
122288500	rs551370385	A	G	n.45A>G	10	161896	0.00006176804862380787	1	0	0	14800	0	0	0	25192	0	0	0	8392	0	0	0	11998	0	0	0	8868	0	0	7	65164	0	0	0	5096	0	0	3	22386	1	0
122288500	rs551370385	A	T	n.45A>T	2	130490	0.000015326844968963137	0	0	0	6086	0	0	2	24344	0	0	0	8102	0	0	0	10438	0	0	0	5394	0	0	0	49732	0	0	0	4008	0	0	0	22386	0	0
122288501	rs1032667950	G	A	n.46G>A	18	161906	0.00011117562042172619	0	0	1	14802	0	0	6	25198	0	0	0	8392	0	0	0	11996	0	0	0	8870	0	0	8	65168	0	0	1	5096	0	0	2	22384	0	0
122288501	rs1032667950	G	C	n.46G>C	5	161906	0.00003088211678381283	0	0	1	14802	0	0	1	25198	0	0	0	8392	0	0	1	11996	0	0	0	8870	0	0	1	65168	0	0	0	5096	0	0	1	22384	0	0
122288502	rs767236617	T	C	n.47T>C	6	130494	0.00004597912547703343	0	0	0	6086	0	0	1	24350	0	0	0	8102	0	0	0	10438	0	0	0	5396	0	0	2	49728	0	0	1	4008	0	0	2	22386	0	0
122288502	rs767236617	T	G	n.47T>G	5	130494	0.00003831593789752786	0	0	0	6086	0	0	0	24350	0	0	0	8102	0	0	1	10438	0	0	0	5396	0	0	3	49728	0	0	0	4008	0	0	1	22386	0	0
122288503	rs863225422	G	A	n.48G>A	6	130500	0.00004597701149425287	0	0	1	6086	0	0	1	24350	0	0	0	8102	0	0	0	10438	0	0	0	5394	0	0	3	49736	0	0	0	4008	0	0	1	22386	0	0
122288504	rs752923122	A	G	n.49A>G	1	130494	0.00000766318757950557	0	0	0	6084	0	0	0	24348	0	0	0	8102	0	0	0	10440	0	0	0	5396	0	0	0	49732	0	0	0	4008	0	0	1	22384	0	0
122288504	rs752923122	A	T	n.49A>T	1	130494	0.00000766318757950557	0	0	0	6084	0	0	0	24348	0	0	0	8102	0	0	0	10440	0	0	0	5396	0	0	1	49732	0	0	0	4008	0	0	0	22384	0	0
122288505	rs181195449	G	A	n.50G>A	23	161904	0.00014205949204466845	0	0	2	14800	0	0	4	25202	0	0	0	8392	0	0	2	12000	0	0	0	8868	0	0	14	65160	0	0	0	5096	0	0	1	22386	0	0
122288505	rs181195449	G	C	n.50G>C	3	161904	0.000018529498962348057	0	0	1	14800	0	0	1	25202	0	0	0	8392	0	0	0	12000	0	0	0	8868	0	0	1	65160	0	0	0	5096	0	0	0	22386	0	0
122288506	rs188343279	G	A	n.51G>A	68	161916	0.00041997084908224015	0	0	4	14802	0	0	16	25204	0	0	0	8392	0	0	6	12000	0	0	3	8868	0	0	24	65168	0	0	3	5096	0	0	12	22386	0	0
122288507	rs557186710	G	A	n.52G>A	69	161910	0.0004261626829720215	0	0	27	14802	0	0	10	25202	0	0	0	8392	0	0	5	12000	0	0	3	8868	0	0	17	65164	0	0	4	5096	0	0	3	22386	0	0
122288507	rs557186710	G	T	n.52G>T	14	161910	0.0000864677907479464	0	0	0	14802	0	0	0	25202	0	0	0	8392	0	0	0	12000	0	0	1	8868	0	0	12	65164	0	0	1	5096	0	0	0	22386	0	0
122288507	rs557186710	G	C	n.52G>C	1	130506	0.000007662482950975434	0	0	0	6088	0	0	0	24354	0	0	0	8102	0	0	0	10440	0	0	0	5394	0	0	1	49734	0	0	0	4008	0	0	0	22386	0	0
122288508	rs180755563	C	T	n.53C>T	24	161908	0.00014823232947105763	0	0	2	14798	0	0	12	25202	0	0	0	8392	0	0	1	12000	0	0	0	8866	0	0	9	65168	0	0	0	5096	0	0	0	22386	0	0
122288508	rs180755563	C	G	n.53C>G	9	130510	0.00006896023293234235	0	0	1	6086	0	0	0	24354	0	0	0	8102	0	0	0	10440	0	0	0	5396	0	0	7	49738	0	0	1	4008	0	0	0	22386	0	0
122288508	rs180755563	C	A	n.53C>A	2	31398	0.00006369832473405949	0	0	2	8712	0	0	0	848	0	0	0	290	0	0	0	1560	0	0	0	3470	0	0	0	15430	0	0	0	1088	0	0	0	0	0	0
122288509	rs757475581	A	G	n.54A>G	5	130514	0.00003831006635303492	0	0	0	6090	0	0	2	24354	0	0	0	8102	0	0	0	10442	0	0	0	5394	0	0	0	49738	0	0	0	4008	0	0	3	22386	0	0
122288509	rs757475581	A	C	n.54A>C	2	130514	0.00001532402654121397	0	0	1	6090	0	0	0	24354	0	0	0	8102	0	0	0	10442	0	0	0	5394	0	0	1	49738	0	0	0	4008	0	0	0	22386	0	0
122288510	rs575472572	G	A	n.55G>A	9	130516	0.0000689570627356033	0	0	0	6090	0	0	1	24356	0	0	0	8102	0	0	0	10442	0	0	0	5394	0	0	3	49738	0	0	1	4008	0	0	4	22386	0	0
122288510	rs575472572	G	C	n.55G>C	1	130516	0.000007661895859511477	0	0	0	6090	0	0	0	24356	0	0	0	8102	0	0	1	10442	0	0	0	5394	0	0	0	49738	0	0	0	4008	0	0	0	22386	0	0
122288511	rs776819299	T	C	n.56T>C	4	161912	0.00002470477790404664	0	0	0	14804	0	0	0	25202	0	0	0	8392	0	0	0	12002	0	0	0	8864	0	0	2	65166	0	0	0	5096	0	0	2	22386	0	0
122288511	rs776819299	T	G	n.56T>G	1	130510	0.000007662248103593594	0	0	0	6090	0	0	0	24354	0	0	0	8102	0	0	0	10442	0	0	0	5394	0	0	1	49734	0	0	0	4008	0	0	0	22386	0	0
122288513	rs115435830	C	T	n.58C>T	429	161890	0.002649947495212799	2	0	278	14798	2	0	34	25204	0	0	51	8392	0	0	11	12000	0	0	8	8862	0	0	36	65154	0	0	5	5096	0	0	6	22384	0	0
122288513	rs115435830	C	G	n.58C>G	1	130492	0.000007663305030193421	0	0	0	6086	0	0	0	24356	0	0	0	8102	0	0	1	10440	0	0	0	5392	0	0	0	49724	0	0	0	4008	0	0	0	22384	0	0
122288514	rs942326759	T	A	n.59T>A	2	130494	0.00001532637515901114	0	0	0	6086	0	0	2	24354	0	0	0	8102	0	0	0	10442	0	0	0	5392	0	0	0	49726	0	0	0	4008	0	0	0	22384	0	0
122288514	rs942326759	T	C	n.59T>C	2	130494	0.00001532637515901114	0	0	0	6086	0	0	0	24354	0	0	0	8102	0	0	0	10442	0	0	0	5392	0	0	2	49726	0	0	0	4008	0	0	0	22384	0	0
122288515	rs770147655	G	A	n.60G>A	15	161896	0.00009265207293571181	0	0	1	14800	0	0	6	25202	0	0	0	8392	0	0	2	12002	0	0	0	8864	0	0	3	65156	0	0	1	5096	0	0	2	22384	0	0
122288515	rs770147655	G	C	n.60G>C	4	130496	0.00003065228052967141	0	0	1	6086	0	0	2	24354	0	0	0	8102	0	0	0	10442	0	0	0	5394	0	0	0	49726	0	0	0	4008	0	0	1	22384	0	0
122288516	rs769426972	C	T	n.61C>T	15	161892	0.00009265436216737084	0	0	2	14798	0	0	2	25202	0	0	0	8392	0	0	1	12002	0	0	0	8862	0	0	8	65156	0	0	0	5096	0	0	2	22384	0	0
122288516	rs769426972	C	G	n.61C>G	3	130496	0.000022989210397253557	0	0	0	6086	0	0	1	24354	0	0	0	8102	0	0	0	10442	0	0	0	5394	0	0	2	49726	0	0	0	4008	0	0	0	22384	0	0
122288517	rs1013303035	T	C	n.62T>C	2	161904	0.00001235299930823204	0	0	1	14800	0	0	0	25204	0	0	0	8392	0	0	0	12002	0	0	0	8868	0	0	1	65158	0	0	0	5096	0	0	0	22384	0	0
122288518	rs759464523	A	G	n.63A>G	4	161902	0.000024706303813417993	0	0	1	14802	0	0	0	25202	0	0	0	8392	0	0	0	12002	0	0	0	8866	0	0	2	65158	0	0	1	5096	0	0	0	22384	0	0
122288519	rs556631327	A	C	n.64A>C	13	161894	0.00008029945519908087	0	0	1	14800	0	0	1	25204	0	0	0	8392	0	0	0	12000	0	0	0	8866	0	0	11	65154	0	0	0	5096	0	0	0	22382	0	0
122288519	rs556631327	A	G	n.64A>G	9	161894	0.00005559193052244061	0	0	0	14800	0	0	0	25204	0	0	1	8392	0	0	0	12000	0	0	0	8866	0	0	6	65154	0	0	1	5096	0	0	1	22382	0	0
122288520	rs572917990	C	T	n.65C>T	71	161890	0.0004385693989746124	0	0	4	14798	0	0	14	25204	0	0	30	8392	0	0	0	12002	0	0	0	8864	0	0	10	65150	0	0	4	5096	0	0	9	22384	0	0
122288521	rs377619732	G	A	n.66G>A	50	161890	0.00030885168941874113	0	0	10	14798	0	0	6	25204	0	0	0	8392	0	0	8	12002	0	0	2	8866	0	0	14	65148	0	0	2	5096	0	0	8	22384	0	0
122288521	rs377619732	G	C	n.66G>C	1	130500	0.000007662835249042145	0	0	0	6088	0	0	0	24356	0	0	0	8102	0	0	0	10442	0	0	0	5394	0	0	1	49726	0	0	0	4008	0	0	0	22384	0	0
122288522	rs564978047	C	T	n.67C>T	17	161902	0.00010500179120702647	0	0	7	14800	0	0	0	25204	0	0	0	8392	0	0	1	12004	0	0	0	8868	0	0	1	65154	0	0	0	5096	0	0	8	22384	0	0
122288523	rs191916413	C	T	n.68C>T	56	161892	0.0003459096187581845	0	0	31	14800	0	0	6	25204	0	0	0	8392	0	0	2	12000	0	0	0	8862	0	0	7	65156	0	0	2	5096	0	0	8	22382	0	0
122288523	rs191916413	C	A	n.68C>A	1	130494	0.00000766318757950557	0	0	0	6088	0	0	0	24356	0	0	0	8102	0	0	0	10440	0	0	0	5392	0	0	0	49726	0	0	0	4008	0	0	1	22382	0	0
122288523	rs191916413	C	G	n.68C>G	1	130494	0.00000766318757950557	0	0	0	6088	0	0	0	24356	0	0	0	8102	0	0	1	10440	0	0	0	5392	0	0	0	49726	0	0	0	4008	0	0	0	22382	0	0
122288524	rs545636183	T	G	n.69T>G	2	130496	0.000015326140264835705	0	0	0	6088	0	0	0	24356	0	0	0	8102	0	0	1	10440	0	0	0	5394	0	0	1	49724	0	0	0	4008	0	0	0	22384	0	0
122288525	rs769219094	G	A	n.70G>A	69	161890	0.00042621533139786274	0	0	7	14800	0	0	13	25204	0	0	0	8392	0	0	5	12000	0	0	2	8862	0	0	35	65156	0	0	4	5096	0	0	3	22380	0	0
122288525	rs769219094	G	C	n.70G>C	21	161890	0.00012971770955587126	0	0	0	14800	0	0	0	25204	0	0	0	8392	0	0	17	12000	0	0	0	8862	0	0	2	65156	0	0	0	5096	0	0	2	22380	0	0
122288525	rs769219094	G	T	n.70G>T	11	161890	0.00006794737167212304	0	0	1	14800	0	0	2	25204	0	0	0	8392	0	0	0	12000	0	0	0	8862	0	0	7	65156	0	0	0	5096	0	0	1	22380	0	0
122288526	rs183655165	A	C	n.71A>C	8	161896	0.0000494144388990463	0	0	0	14804	0	0	0	25204	0	0	0	8392	0	0	0	12000	0	0	0	8860	0	0	8	65156	0	0	0	5096	0	0	0	22384	0	0
122288526	rs183655165	A	G	n.71A>G	2	130496	0.000015326140264835705	0	0	0	6090	0	0	1	24356	0	0	0	8102	0	0	0	10440	0	0	0	5392	0	0	1	49724	0	0	0	4008	0	0	0	22384	0	0
122288527	rs531079609	A	G	n.72A>G	14	161892	0.00008647740468954612	0	0	2	14800	0	0	3	25204	0	0	0	8392	0	0	1	11998	0	0	1	8864	0	0	7	65154	0	0	0	5096	0	0	0	22384	0	0
122288527	rs531079609	A	C	n.72A>C	3	161892	0.00001853087243347417	0	0	1	14800	0	0	0	25204	0	0	0	8392	0	0	0	11998	0	0	0	8864	0	0	1	65154	0	0	0	5096	0	0	1	22384	0	0
122288528	rs549662600	C	G	n.73C>G	27	161902	0.00016676755074057146	0	0	0	14804	0	0	0	25204	0	0	0	8392	0	0	3	12000	0	0	0	8864	0	0	7	65158	0	0	0	5096	0	0	17	22384	0	0
122288528	rs549662600	C	T	n.73C>T	21	161902	0.00012970809502044447	0	0	2	14804	0	0	4	25204	0	0	0	8392	0	0	0	12000	0	0	0	8864	0	0	6	65158	0	0	0	5096	0	0	9	22384	0	0
122288528	rs549662600	C	A	n.73C>A	2	130500	0.00001532567049808429	0	0	1	6092	0	0	0	24356	0	0	0	8102	0	0	0	10440	0	0	0	5392	0	0	1	49726	0	0	0	4008	0	0	0	22384	0	0
122288529	rs777507405	A	G	n.74A>G	6	130500	0.00004597701149425287	0	0	0	6092	0	0	5	24356	0	0	0	8102	0	0	0	10442	0	0	0	5392	0	0	1	49726	0	0	0	4008	0	0	0	22382	0	0
122288529	rs777507405	A	C	n.74A>C	1	31404	0.00003184307731499172	0	0	0	8716	0	0	0	848	0	0	0	290	0	0	0	1560	0	0	0	3472	0	0	1	15430	0	0	0	1088	0	0	0	0	0	0
122288530	rs762551882	A	G	n.75A>G	2	130504	0.00001532520076012996	0	0	0	6094	0	0	1	24356	0	0	0	8102	0	0	0	10442	0	0	0	5392	0	0	1	49726	0	0	0	4008	0	0	0	22384	0	0
122288530	rs762551882	A	C	n.75A>C	1	130504	0.00000766260038006498	0	0	0	6094	0	0	0	24356	0	0	0	8102	0	0	0	10442	0	0	0	5392	0	0	1	49726	0	0	0	4008	0	0	0	22384	0	0
122288530	rs762551882	A	T	n.75A>T	1	31404	0.00003184307731499172	0	0	1	8716	0	0	0	848	0	0	0	290	0	0	0	1560	0	0	0	3472	0	0	0	15430	0	0	0	1088	0	0	0	0	0	0
122288531	rs983845260	C	G	n.76C>G	7	130502	0.00005363902468927679	0	0	0	6094	0	0	0	24356	0	0	0	8102	0	0	0	10442	0	0	0	5392	0	0	4	49726	0	0	2	4008	0	0	1	22382	0	0
122288531	rs983845260	C	T	n.76C>T	2	130502	0.000015325435625507655	0	0	0	6094	0	0	1	24356	0	0	0	8102	0	0	1	10442	0	0	0	5392	0	0	0	49726	0	0	0	4008	0	0	0	22382	0	0
122288531	rs983845260	C	A	n.76C>A	1	130502	0.000007662717812753827	0	0	0	6094	0	0	0	24356	0	0	0	8102	0	0	0	10442	0	0	0	5392	0	0	0	49726	0	0	0	4008	0	0	1	22382	0	0
122288532	rs1408741205	A	C	n.77A>C	1	130504	0.00000766260038006498	0	0	0	6092	0	0	0	24356	0	0	0	8102	0	0	0	10442	0	0	0	5394	0	0	1	49726	0	0	0	4008	0	0	0	22384	0	0
122288533	rs1305629224	C	T	n.78C>T	2	130504	0.00001532520076012996	0	0	0	6094	0	0	0	24356	0	0	0	8102	0	0	1	10442	0	0	0	5394	0	0	1	49726	0	0	0	4006	0	0	0	22384	0	0
122288533	rs1305629224	C	A	n.78C>A	1	130504	0.00000766260038006498	0	0	0	6094	0	0	0	24356	0	0	0	8102	0	0	0	10442	0	0	0	5394	0	0	1	49726	0	0	0	4006	0	0	0	22384	0	0
122288534	rs754148812	A	G	n.79A>G	6	130494	0.00004597912547703343	0	0	0	6090	0	0	4	24354	0	0	0	8100	0	0	0	10442	0	0	0	5394	0	0	1	49724	0	0	0	4006	0	0	1	22384	0	0
122288534	rs754148812	A	C	n.79A>C	1	130494	0.00000766318757950557	0	0	0	6090	0	0	1	24354	0	0	0	8100	0	0	0	10442	0	0	0	5394	0	0	0	49724	0	0	0	4006	0	0	0	22384	0	0
122288535	rs753681380	C	T	n.80C>T	12	161898	0.00007412074268984176	0	0	1	14808	0	0	0	25202	0	0	0	8392	0	0	2	12000	0	0	0	8862	0	0	8	65156	0	0	1	5094	0	0	0	22384	0	0
122288535	rs753681380	C	A	n.80C>A	1	130496	0.000007663070132417852	0	0	0	6090	0	0	0	24354	0	0	0	8102	0	0	0	10440	0	0	0	5392	0	0	1	49728	0	0	0	4006	0	0	0	22384	0	0
122288535	rs753681380	C	G	n.80C>G	1	130496	0.000007663070132417852	0	0	0	6090	0	0	1	24354	0	0	0	8102	0	0	0	10440	0	0	0	5392	0	0	0	49728	0	0	0	4006	0	0	0	22384	0	0
122288536	rs536019130	C	T	n.81C>T	8	161908	0.00004941077649035255	0	0	6	14810	0	0	0	25200	0	0	0	8392	0	0	1	12002	0	0	0	8864	0	0	1	65162	0	0	0	5094	0	0	0	22384	0	0
122288536	rs536019130	C	G	n.81C>G	4	130502	0.00003065087125101531	0	0	0	6094	0	0	0	24354	0	0	0	8102	0	0	0	10442	0	0	0	5392	0	0	1	49728	0	0	0	4006	0	0	3	22384	0	0
122288536	rs536019130	C	A	n.81C>A	1	130502	0.000007662717812753827	0	0	0	6094	0	0	0	24354	0	0	0	8102	0	0	0	10442	0	0	0	5392	0	0	0	49728	0	0	1	4006	0	0	0	22384	0	0
122288537	rs757387857	C	T	n.82C>T	6	161908	0.00003705808236776441	0	0	0	14810	0	0	0	25202	0	0	0	8392	0	0	0	12002	0	0	0	8864	0	0	4	65162	0	0	0	5092	0	0	2	22384	0	0
122288537	rs757387857	C	A	n.82C>A	2	130504	0.00001532520076012996	0	0	0	6094	0	0	0	24354	0	0	0	8102	0	0	0	10442	0	0	0	5394	0	0	2	49730	0	0	0	4004	0	0	0	22384	0	0
122288538	rs187757075	G	A	n.83G>A	83	161902	0.0005126558041284233	0	0	9	14808	0	0	4	25200	0	0	2	8392	0	0	4	12004	0	0	2	8868	0	0	47	65152	0	0	5	5094	0	0	10	22384	0	0
122288538	rs187757075	G	C	n.83G>C	3	161902	0.000018529727860063496	0	0	2	14808	0	0	1	25200	0	0	0	8392	0	0	0	12004	0	0	0	8868	0	0	0	65152	0	0	0	5094	0	0	0	22384	0	0
122288538	rs187757075	G	T	n.83G>T	1	130504	0.00000766260038006498	0	0	0	6094	0	0	0	24352	0	0	0	8102	0	0	0	10444	0	0	0	5396	0	0	1	49726	0	0	0	4006	0	0	0	22384	0	0
122288539	rs916717603	C	T	n.84C>T	9	161912	0.00005558575028410494	0	0	2	14810	0	0	0	25202	0	0	0	8390	0	0	0	12002	0	0	0	8868	0	0	6	65162	0	0	0	5094	0	0	1	22384	0	0
122288539	rs916717603	C	A	n.84C>A	1	130506	0.000007662482950975434	0	0	0	6094	0	0	0	24354	0	0	0	8100	0	0	0	10444	0	0	0	5396	0	0	0	49728	0	0	0	4006	0	0	1	22384	0	0
122288539	rs916717603	C	G	n.84C>G	1	31406	0.000031841049480990894	0	0	0	8716	0	0	0	848	0	0	0	290	0	0	0	1558	0	0	0	3472	0	0	1	15434	0	0	0	1088	0	0	0	0	0	0
122288540	rs750878745	A	G	n.85A>G	5	130516	0.00003830947929755739	0	0	0	6094	0	0	2	24354	0	0	0	8102	0	0	0	10448	0	0	0	5396	0	0	0	49732	0	0	0	4006	0	0	3	22384	0	0
122288540	rs750878745	A	C	n.85A>C	2	130516	0.000015323791719022954	0	0	0	6094	0	0	0	24354	0	0	0	8102	0	0	0	10448	0	0	0	5396	0	0	2	49732	0	0	0	4006	0	0	0	22384	0	0
122288541	rs949525537	T	C	n.86T>C	5	130510	0.00003831124051796797	0	0	0	6094	0	0	3	24354	0	0	0	8102	0	0	2	10446	0	0	0	5394	0	0	0	49732	0	0	0	4004	0	0	0	22384	0	0
122288541	rs949525537	T	A	n.86T>A	3	161916	0.000018528125694804713	0	0	0	14808	0	0	0	25202	0	0	0	8392	0	0	0	12006	0	0	0	8868	0	0	1	65164	0	0	0	5092	0	0	2	22384	0	0
122288542	rs186447983	C	T	n.87C>T	373	161920	0.002303606719367589	1	0	2	14812	0	0	8	25200	0	0	251	8390	1	0	1	12010	0	0	0	8870	0	0	87	65164	0	0	20	5090	0	0	4	22384	0	0
122288542	rs186447983	C	A	n.87C>A	2	161920	0.000012351778656126482	0	0	0	14812	0	0	0	25200	0	0	0	8390	0	0	0	12010	0	0	0	8870	0	0	2	65164	0	0	0	5090	0	0	0	22384	0	0
122288542	rs186447983	C	G	n.87C>G	1	130508	0.000007662365525485028	0	0	0	6094	0	0	0	24352	0	0	0	8100	0	0	0	10450	0	0	0	5396	0	0	0	49730	0	0	0	4002	0	0	1	22384	0	0
122288543	rs1203177262	A	T	n.88A>T	1	130514	0.000007662013270606985	0	0	0	6094	0	0	0	24354	0	0	1	8102	0	0	0	10446	0	0	0	5396	0	0	0	49734	0	0	0	4004	0	0	0	22384	0	0
122288544	rs573109856	A	G	n.89A>G	12	161918	0.00007411158734668165	0	0	2	14808	0	0	0	25202	0	0	0	8392	0	0	3	12008	0	0	0	8868	0	0	7	65164	0	0	0	5092	0	0	0	22384	0	0
122288544	rs573109856	A	C	n.89A>C	9	161918	0.000055583690510011243	0	0	3	14808	0	0	2	25202	0	0	0	8392	0	0	0	12008	0	0	0	8868	0	0	3	65164	0	0	0	5092	0	0	1	22384	0	0
122288545	rs544948025	C	T	n.90C>T	11	161922	0.00006793394350366226	0	0	5	14808	0	0	3	25204	0	0	0	8392	0	0	0	12010	0	0	0	8866	0	0	2	65166	0	0	0	5092	0	0	1	22384	0	0
122288545	rs544948025	C	G	n.90C>G	5	161922	0.00003087906522893739	0	0	0	14808	0	0	1	25204	0	0	0	8392	0	0	0	12010	0	0	0	8866	0	0	3	65166	0	0	1	5092	0	0	0	22384	0	0
122288546	rs1044488450	T	C	n.91T>C	4	129940	0.00003078343851008158	0	0	0	6088	0	0	2	24216	0	0	0	8070	0	0	1	10450	0	0	0	5390	0	0	1	49370	0	0	0	3974	0	0	0	22382	0	0
122288546	rs1044488450	T	G	n.91T>G	1	129940	0.000007695859627520395	0	0	0	6088	0	0	1	24216	0	0	0	8070	0	0	0	10450	0	0	0	5390	0	0	0	49370	0	0	0	3974	0	0	0	22382	0	0
122288547	rs905829640	A	G	n.92A>G	3	130514	0.000022986039811820954	0	0	0	6094	0	0	2	24356	0	0	0	8102	0	0	0	10450	0	0	0	5392	0	0	1	49732	0	0	0	4004	0	0	0	22384	0	0
122288548	rs367638364	G	A	n.93G>A	305	161914	0.0018837160467902714	6	0	5	14804	0	0	6	25204	0	0	3	8392	0	0	0	12008	0	0	0	8864	0	0	19	65166	0	0	6	5092	0	0	266	22384	6	0
122288548	rs367638364	G	C	n.93G>C	32	161914	0.00019763578195832355	0	0	0	14804	0	0	0	25204	0	0	0	8392	0	0	0	12008	0	0	3	8864	0	0	15	65166	0	0	0	5092	0	0	14	22384	0	0
122288548	rs367638364	G	T	n.93G>T	16	130512	0.0001225940909648155	0	0	0	6094	0	0	0	24356	0	0	0	8102	0	0	0	10450	0	0	0	5390	0	0	0	49732	0	0	2	4004	0	0	14	22384	0	0
122288549	rs1431191518	A	G	n.94A>G	4	161904	0.00002470599861646408	0	0	0	14798	0	0	0	25204	0	0	0	8392	0	0	0	12006	0	0	0	8864	0	0	3	65166	0	0	0	5090	0	0	1	22384	0	0
122288550	rs774196943	G	A	n.95G>A	19	130514	0.00014557825214153272	0	0	1	6094	0	0	1	24356	0	0	0	8102	0	0	3	10448	0	0	0	5390	0	0	8	49734	0	0	1	4006	0	0	5	22384	0	0
122288550	rs774196943	G	C	n.95G>C	1	130514	0.000007662013270606985	0	0	0	6094	0	0	0	24356	0	0	0	8102	0	0	0	10448	0	0	0	5390	0	0	1	49734	0	0	0	4006	0	0	0	22384	0	0
122288550	rs774196943	G	T	n.95G>T	1	130514	0.000007662013270606985	0	0	0	6094	0	0	0	24356	0	0	0	8102	0	0	0	10448	0	0	0	5390	0	0	1	49734	0	0	0	4006	0	0	0	22384	0	0
122288551	rs538424742	C	T	n.96C>T	70	161918	0.000432317592855643	0	0	2	14804	0	0	3	25204	0	0	0	8392	0	0	0	12010	0	0	5	8864	0	0	58	65166	0	0	2	5094	0	0	0	22384	0	0
122288551	rs538424742	C	G	n.96C>G	9	161918	0.000055583690510011243	0	0	0	14804	0	0	0	25204	0	0	1	8392	0	0	0	12010	0	0	0	8864	0	0	6	65166	0	0	0	5094	0	0	2	22384	0	0
122288551	rs538424742	C	A	n.96C>A	1	130514	0.000007662013270606985	0	0	0	6094	0	0	0	24356	0	0	0	8102	0	0	0	10450	0	0	0	5390	0	0	0	49732	0	0	0	4006	0	0	1	22384	0	0
122288552	rs371749022	T	G	n.97T>G	4	161720	0.00002473410833539451	0	0	0	14792	0	0	0	25166	0	0	0	8392	0	0	2	11962	0	0	0	8860	0	0	2	65122	0	0	0	5092	0	0	0	22334	0	0
122288554	rs145446412	T	C	n.99T>C	85	161902	0.0005250089560351323	0	0	2	14806	0	0	36	25204	0	0	0	8392	0	0	1	12006	0	0	0	8858	0	0	30	65164	0	0	16	5092	0	0	0	22380	0	0
122288556	rs192674805	G	A	n.101G>A	13	161890	0.0000803014392488727	0	0	1	14802	0	0	0	25204	0	0	0	8392	0	0	0	12004	0	0	1	8860	0	0	10	65158	0	0	0	5090	0	0	1	22380	0	0
122288556	rs192674805	G	C	n.101G>C	2	130500	0.00001532567049808429	0	0	0	6094	0	0	0	24356	0	0	0	8102	0	0	1	10444	0	0	0	5388	0	0	1	49732	0	0	0	4004	0	0	0	22380	0	0
122288557	rs148828161	C	T	n.102C>T	23	161884	0.00014207704282078525	0	0	7	14804	0	0	3	25204	0	0	0	8392	0	0	0	12002	0	0	0	8856	0	0	12	65154	0	0	0	5092	0	0	1	22380	0	0
122288557	rs148828161	C	A	n.102C>A	1	130500	0.000007662835249042145	0	0	0	6094	0	0	0	24356	0	0	0	8102	0	0	0	10444	0	0	0	5388	0	0	0	49730	0	0	0	4006	0	0	1	22380	0	0
122288558	rs770336192	T	C	n.103T>C	3	130492	0.000022989915090580266	0	0	0	6094	0	0	0	24356	0	0	1	8102	0	0	0	10444	0	0	0	5388	0	0	2	49724	0	0	0	4006	0	0	0	22378	0	0
122288558	rs770336192	T	G	n.103T>G	2	130492	0.000015326610060386843	0	0	0	6094	0	0	0	24356	0	0	0	8102	0	0	0	10444	0	0	0	5388	0	0	2	49724	0	0	0	4006	0	0	0	22378	0	0
122288559	rs773529556	T	G	n.104T>G	12	161896	0.00007412165834856946	0	0	1	14804	0	0	1	25204	0	0	0	8392	0	0	0	12002	0	0	0	8860	0	0	9	65162	0	0	1	5092	0	0	0	22380	0	0
122288559	rs773529556	T	A	n.104T>A	1	130500	0.000007662835249042145	0	0	1	6094	0	0	0	24356	0	0	0	8102	0	0	0	10444	0	0	0	5388	0	0	0	49730	0	0	0	4006	0	0	0	22380	0	0
122288560	rs143596327	T	C	n.105T>C	3	130500	0.000022988505747126437	0	0	0	6092	0	0	0	24356	0	0	0	8102	0	0	2	10442	0	0	0	5388	0	0	1	49734	0	0	0	4006	0	0	0	22380	0	0
122288560	rs143596327	T	G	n.105T>G	1	130500	0.000007662835249042145	0	0	0	6092	0	0	0	24356	0	0	0	8102	0	0	0	10442	0	0	0	5388	0	0	0	49734	0	0	0	4006	0	0	1	22380	0	0
122288561	rs983574623	A	G	n.106A>G	1	130502	0.000007662717812753827	0	0	0	6090	0	0	0	24356	0	0	0	8102	0	0	0	10444	0	0	0	5388	0	0	1	49732	0	0	0	4006	0	0	0	22384	0	0
122288561	rs983574623	A	C	n.106A>C	1	130502	0.000007662717812753827	0	0	0	6090	0	0	0	24356	0	0	0	8102	0	0	0	10444	0	0	0	5388	0	0	1	49732	0	0	0	4006	0	0	0	22384	0	0
122288562	rs572870823	T	A	n.107T>A	10	161904	0.0000617649965411602	0	0	0	14802	0	0	0	25204	0	0	0	8392	0	0	0	12002	0	0	0	8864	0	0	1	65164	0	0	0	5092	0	0	9	22384	0	0
122288562	rs572870823	T	C	n.107T>C	9	130506	0.0000689623465587789	0	0	1	6092	0	0	2	24356	0	0	4	8102	0	0	0	10444	0	0	0	5390	0	0	1	49732	0	0	0	4006	0	0	1	22384	0	0
122288564	rs544511887	T	A	n.109T>A	98	130492	0.0007510038929589553	0	0	0	6092	0	0	0	24356	0	0	0	8102	0	0	0	10438	0	0	0	5390	0	0	0	49724	0	0	1	4006	0	0	97	22384	0	0
122288564	rs544511887	T	G	n.109T>G	8	130492	0.00006130644024154737	0	0	0	6092	0	0	7	24356	0	0	0	8102	0	0	0	10438	0	0	0	5390	0	0	1	49724	0	0	0	4006	0	0	0	22384	0	0
122288565	rs1384319470	T	C	n.110T>C	2	161882	0.000012354678098862133	0	0	0	14800	0	0	0	25202	0	0	0	8392	0	0	0	11998	0	0	2	8862	0	0	0	65152	0	0	0	5092	0	0	0	22384	0	0
122288566	rs763500364	G	A	n.111G>A	5	130490	0.00003831711242240785	0	0	1	6092	0	0	3	24354	0	0	0	8102	0	0	0	10440	0	0	0	5388	0	0	1	49724	0	0	0	4006	0	0	0	22384	0	0
122288566	rs763500364	G	T	n.111G>T	1	130490	0.000007663422484481569	0	0	0	6092	0	0	0	24354	0	0	0	8102	0	0	0	10440	0	0	0	5388	0	0	1	49724	0	0	0	4006	0	0	0	22384	0	0
122288567	rs759252092	G	A	n.112G>A	5	130490	0.00003831711242240785	0	0	0	6090	0	0	1	24356	0	0	0	8102	0	0	0	10442	0	0	0	5386	0	0	1	49724	0	0	0	4006	0	0	3	22384	0	0
122288568	rs1226373096	T	G	n.113T>G	2	130492	0.000015326610060386843	0	0	0	6090	0	0	0	24356	0	0	0	8102	0	0	0	10440	0	0	0	5388	0	0	1	49726	0	0	0	4006	0	0	1	22384	0	0
122288569	rs558667045	G	A	n.114G>A	8	161874	0.000049421154725280155	0	0	0	14792	0	0	1	25204	0	0	1	8392	0	0	0	11996	0	0	0	8862	0	0	5	65152	0	0	0	5092	0	0	1	22384	0	0
122288569	rs558667045	G	C	n.114G>C	1	130494	0.00000766318757950557	0	0	0	6090	0	0	0	24356	0	0	0	8102	0	0	0	10440	0	0	0	5388	0	0	0	49728	0	0	0	4006	0	0	1	22384	0	0
122288570	rs752886035	C	T	n.115C>T	18	161854	0.00011121133861381245	0	0	5	14784	0	0	1	25204	0	0	0	8392	0	0	1	11994	0	0	3	8864	0	0	7	65140	0	0	1	5092	0	0	0	22384	0	0
122288570	rs752886035	C	G	n.115C>G	1	130498	0.000007662952688930099	0	0	0	6090	0	0	0	24356	0	0	0	8102	0	0	0	10440	0	0	0	5390	0	0	0	49730	0	0	0	4006	0	0	1	22384	0	0
122288571	rs982261295	A	G	n.116A>G	4	161824	0.00002471821237888076	0	0	0	14790	0	0	0	25200	0	0	0	8352	0	0	0	11996	0	0	0	8864	0	0	4	65148	0	0	0	5090	0	0	0	22384	0	0
122288571	rs982261295	A	T	n.116A>T	2	130438	0.00001533295512044036	0	0	0	6086	0	0	0	24352	0	0	0	8062	0	0	0	10438	0	0	1	5390	0	0	0	49722	0	0	0	4004	0	0	1	22384	0	0
122288571	rs982261295	A	C	n.116A>C	1	130438	0.00000766647756022018	0	0	0	6086	0	0	0	24352	0	0	0	8062	0	0	0	10438	0	0	0	5390	0	0	1	49722	0	0	0	4004	0	0	0	22384	0	0
122288572	rs558135361	A	G	n.117A>G	8	161864	0.00004942420797706717	0	0	2	14788	0	0	2	25198	0	0	0	8392	0	0	0	11996	0	0	0	8864	0	0	2	65152	0	0	0	5090	0	0	2	22384	0	0
122288572	rs558135361	A	C	n.117A>C	1	130480	0.000007664009809932556	0	0	0	6088	0	0	0	24350	0	0	1	8102	0	0	0	10438	0	0	0	5390	0	0	0	49724	0	0	0	4004	0	0	0	22384	0	0
122288573	rs863225423	T	C	n.118T>C	3	130486	0.000022990972211578253	0	0	0	6088	0	0	2	24352	0	0	0	8102	0	0	0	10438	0	0	0	5390	0	0	1	49728	0	0	0	4004	0	0	0	22384	0	0
122288576	rs905928272	T	C	n.121T>C	1	130490	0.000007663422484481569	0	0	0	6090	0	0	0	24352	0	0	0	8102	0	0	0	10440	0	0	0	5392	0	0	1	49728	0	0	0	4002	0	0	0	22384	0	0
122288576	rs905928272	T	G	n.121T>G	1	130490	0.000007663422484481569	0	0	0	6090	0	0	0	24352	0	0	0	8102	0	0	0	10440	0	0	0	5392	0	0	1	49728	0	0	0	4002	0	0	0	22384	0	0
122288577	rs576987062	T	C	n.122T>C	1	130486	0.000007663657403859417	0	0	0	6088	0	0	0	24352	0	0	0	8102	0	0	0	10440	0	0	0	5390	0	0	0	49728	0	0	0	4002	0	0	1	22384	0	0
122288578	rs750459950	G	A	n.123G>A	14	161788	0.00008653299379434816	0	0	5	14780	0	0	3	25200	0	0	3	8392	0	0	0	11994	0	0	0	8848	0	0	1	65104	0	0	0	5086	0	0	2	22384	0	0
122288579	rs542752836	G	A	n.124G>A	9	161808	0.00005562147730643726	0	0	3	14786	0	0	1	25200	0	0	0	8392	0	0	1	11992	0	0	0	8852	0	0	2	65112	0	0	1	5090	0	0	1	22384	0	0
122288580	rs1029551062	A	G	n.125A>G	6	161664	0.000037114014251781474	0	0	0	14642	0	0	0	25170	0	0	0	8392	0	0	0	11994	0	0	0	8862	0	0	5	65130	0	0	0	5090	0	0	1	22384	0	0
122288580	rs1029551062	A	T	n.125A>T	1	31290	0.00003195909236177693	0	0	0	8616	0	0	0	848	0	0	0	290	0	0	0	1556	0	0	0	3472	0	0	1	15420	0	0	0	1088	0	0	0	0	0	0
122288581	rs1053541578	A	G	n.126A>G	4	161874	0.000024710577362640077	0	0	0	14800	0	0	0	25200	0	0	0	8392	0	0	1	11996	0	0	0	8860	0	0	2	65152	0	0	0	5090	0	0	1	22384	0	0
122288582	rs758573942	A	C	n.127A>C	3	161856	0.0000185349940688019	0	0	1	14798	0	0	0	25180	0	0	0	8392	0	0	0	11996	0	0	0	8862	0	0	1	65154	0	0	0	5090	0	0	1	22384	0	0
122288582	rs758573942	A	G	n.127A>G	1	130456	0.000007665419758385969	0	0	0	6086	0	0	0	24332	0	0	0	8102	0	0	0	10440	0	0	0	5390	0	0	1	49720	0	0	0	4002	0	0	0	22384	0	0
122288583	rs780395960	A	G	n.128A>G	8	130482	0.00006131113870112353	0	0	0	6088	0	0	0	24352	0	0	2	8102	0	0	0	10440	0	0	0	5390	0	0	2	49724	0	0	0	4002	0	0	4	22384	0	0
122288583	rs780395960	A	C	n.128A>C	1	130482	0.00000766389233764044	0	0	0	6088	0	0	0	24352	0	0	0	8102	0	0	0	10440	0	0	0	5390	0	0	1	49724	0	0	0	4002	0	0	0	22384	0	0
122288584	rs893429850	A	G	n.129A>G	2	161868	0.000012355746657770528	0	0	0	14800	0	0	0	25200	0	0	0	8392	0	0	0	11990	0	0	0	8862	0	0	2	65150	0	0	0	5090	0	0	0	22384	0	0
122288584	rs893429850	A	T	n.129A>T	1	130476	0.000007664244765320825	0	0	0	6088	0	0	0	24352	0	0	0	8102	0	0	0	10436	0	0	0	5390	0	0	1	49722	0	0	0	4002	0	0	0	22384	0	0
122288585	rs942363087	T	C	n.130T>C	11	161838	0.0000679692037716729	0	0	4	14786	0	0	0	25200	0	0	0	8392	0	0	1	11994	0	0	2	8860	0	0	3	65132	0	0	1	5090	0	0	0	22384	0	0
122288585	rs942363087	T	G	n.130T>G	3	161838	0.000018537055574092612	0	0	0	14786	0	0	0	25200	0	0	0	8392	0	0	0	11994	0	0	2	8860	0	0	0	65132	0	0	1	5090	0	0	0	22384	0	0
122288585	rs942363087	T	A	n.130T>A	1	130470	0.000007664597225415804	0	0	0	6088	0	0	0	24352	0	0	0	8102	0	0	0	10436	0	0	0	5390	0	0	0	49716	0	0	1	4002	0	0	0	22384	0	0

## Sheet: Indels
Position (GRCh37/hg19)	rsID	Reference	Alternate	Deletion	Insertion	Duplication	Transcript Consequence	Allele Count	Allele Number	Allele Frequency	Homozygote Count	Hemizygote Count	Allele Count African	Allele Number African	Homozygote Count African	Hemizygote Count African	Allele Count Latino	Allele Number Latino	Homozygote Count Latino	Hemizygote Count Latino	Allele Count Ashkenazi Jewish	Allele Number Ashkenazi Jewish	Homozygote Count Ashkenazi Jewish	Hemizygote Count Ashkenazi Jewish	Allele Count East Asian	Allele Number East Asian	Homozygote Count East Asian	Hemizygote Count East Asian	Allele Count European (Finnish)	Allele Number European (Finnish)	Homozygote Count European (Finnish)	Hemizygote Count European (Finnish)	Allele Count European (non-Finnish)	Allele Number European (non-Finnish)	Homozygote Count European (non-Finnish)	Hemizygote Count European (non-Finnish)	Allele Count Other	Allele Number Other	Homozygote Count Other	Hemizygote Count Other	Allele Count South Asian	Allele Number South Asian	Homozygote Count South Asian	Hemizygote Count South Asian
122288465		TTTC	T	x			n.13_15delCTT	3	129674	0.000023134938383947436	0	0	0	6082	0	0	0	24098	0	0	0	8062	0	0	0	10390	0	0	0	5378	0	0	3	49404	0	0	0	3980	0	0	0	22280	0	0
122288466	rs777457137	T	TA		x		n.11_12insA	4	161180	0.000024816974810770568	0	0	0	14800	0	0	0	24986	0	0	0	8358	0	0	0	11956	0	0	0	8854	0	0	2	64858	0	0	1	5070	0	0	1	22298	0	0
122288468	rs559979281	C	CTTGGGGTTGCGCTACTGTCCAATGAGCGCATAGTGAGGGCAGTACTGCTAACGCCTGAACAACACACCCGCATCAACTAGAGCTT		x		n.44_45insAGTGAGGGCAGTACTGCTAACGCCTGAACAACACACCCGCATCAACTAGAGCTTTTGGGGTTGCGCTACTGTCCAATGAGCGCAT	1	129764	0.000007706297586387595	0	0	0	6082	0	0	0	24130	0	0	0	8064	0	0	0	10398	0	0	0	5380	0	0	1	49440	0	0	0	3982	0	0	0	22288	0	0
122288470	rs543891782	TG	T	x			n.19delG	2	129792	0.000015409270216962525	0	0	0	6082	0	0	0	24118	0	0	0	8076	0	0	0	10408	0	0	0	5382	0	0	0	49446	0	0	0	3984	0	0	2	22296	0	0
122288470	rs543891782	T	TG			x	n.19dupG	6	129792	0.00004622781065088757	0	0	0	6082	0	0	0	24118	0	0	0	8076	0	0	0	10408	0	0	0	5382	0	0	0	49446	0	0	0	3984	0	0	6	22296	0	0
122288477	rs879429057	G	GA		x		n.22_23insA	3	130124	0.000023054932218499277	0	0	0	6080	0	0	3	24248	0	0	0	8092	0	0	0	10430	0	0	0	5384	0	0	0	49564	0	0	0	3992	0	0	0	22334	0	0
122288481	rs992754936	T	TA			x	n.27dupA	1	130258	0.000007677071657786854	0	0	0	6086	0	0	0	24290	0	0	0	8096	0	0	0	10434	0	0	0	5384	0	0	1	49612	0	0	0	3994	0	0	0	22362	0	0
122288489	rs528106770	A	AT		x		n.34_35insT	1	130438	0.00000766647756022018	0	0	0	6086	0	0	1	24334	0	0	0	8102	0	0	0	10442	0	0	0	5390	0	0	0	49692	0	0	0	4010	0	0	0	22382	0	0
122288492	rs756026847	G	GT		x		n.37_38insT	1	130446	0.000007666007390031123	0	0	0	6086	0	0	0	24342	0	0	0	8104	0	0	0	10440	0	0	0	5390	0	0	1	49692	0	0	0	4008	0	0	0	22384	0	0
122288497	rs555609754	C	CA			x	n.43dupA	1	31400	0.00003184713375796178	0	0	1	8714	0	0	0	848	0	0	0	290	0	0	0	1558	0	0	0	3474	0	0	0	15428	0	0	0	1088	0	0	0	0	0	0
122288498	rs553096682	A	AT			x	n.44dupT	1	130486	0.000007663657403859417	0	0	0	6086	0	0	0	24346	0	0	0	8104	0	0	0	10442	0	0	0	5392	0	0	1	49722	0	0	0	4010	0	0	0	22384	0	0
122288502	rs767236617	T	TC		x		n.47_48insC	1	31406	0.000031841049480990894	0	0	0	8714	0	0	0	848	0	0	0	290	0	0	0	1560	0	0	0	3476	0	0	1	15430	0	0	0	1088	0	0	0	0	0	0
122288503	rs863225422	G	GA			x	n.49dupA	1	130500	0.000007662835249042145	0	0	0	6086	0	0	0	24350	0	0	0	8102	0	0	0	10438	0	0	0	5394	0	0	1	49736	0	0	0	4008	0	0	0	22386	0	0
122288510	rs575472572	G	GA		x		n.55_56insA	1	31400	0.00003184713375796178	0	0	0	8712	0	0	0	848	0	0	0	290	0	0	0	1560	0	0	0	3468	0	0	1	15434	0	0	0	1088	0	0	0	0	0	0
122288512	rs72969388	ACTGCTAACGC	A	x			n.61_70delCTAACGCCTG	1	130506	0.000007662482950975434	0	0	0	6088	0	0	0	24356	0	0	0	8102	0	0	0	10442	0	0	0	5392	0	0	0	49734	0	0	0	4008	0	0	1	22384	0	0
122288517	rs1013303035	T	TAACGCCTGAACACAC		x		n.74_75insCACAACGCCTGAACA	1	130500	0.000007662835249042145	0	0	0	6086	0	0	1	24356	0	0	0	8102	0	0	0	10442	0	0	0	5396	0	0	0	49726	0	0	0	4008	0	0	0	22384	0	0
122288518	rs759464523	A	AT		x		n.63_64insT	2	130496	0.000015326140264835705	0	0	0	6086	0	0	0	24354	0	0	0	8102	0	0	0	10442	0	0	0	5394	0	0	1	49726	0	0	0	4008	0	0	1	22384	0	0
122288523	rs191916413	C	CT			x	n.69dupT	1	130494	0.00000766318757950557	0	0	0	6088	0	0	0	24356	0	0	0	8102	0	0	0	10440	0	0	0	5392	0	0	1	49726	0	0	0	4008	0	0	0	22382	0	0
122288524	rs545636183	T	TA		x		n.69_70insA	3	130496	0.000022989210397253557	0	0	0	6088	0	0	0	24356	0	0	0	8102	0	0	0	10440	0	0	0	5394	0	0	1	49724	0	0	0	4008	0	0	2	22384	0	0
122288525	rs769219094	GAAC	G	x			n.75_77delACA	1	130492	0.000007663305030193421	0	0	0	6088	0	0	0	24356	0	0	0	8102	0	0	0	10440	0	0	0	5394	0	0	0	49724	0	0	0	4008	0	0	1	22380	0	0
122288526	rs183655165	A	AT		x		n.71_72insT	1	31400	0.00003184713375796178	0	0	1	8714	0	0	0	848	0	0	0	290	0	0	0	1560	0	0	0	3468	0	0	0	15432	0	0	0	1088	0	0	0	0	0	0
122288530	rs762551882	A	AC			x	n.76dupC	1	130504	0.00000766260038006498	0	0	0	6094	0	0	0	24356	0	0	0	8102	0	0	0	10442	0	0	0	5392	0	0	0	49726	0	0	0	4008	0	0	1	22384	0	0
122288534	rs754148812	A	ACCCG			x	n.81_84dupCCGC	1	130494	0.00000766318757950557	0	0	1	6090	0	0	0	24354	0	0	0	8100	0	0	0	10442	0	0	0	5394	0	0	0	49724	0	0	0	4006	0	0	0	22384	0	0
122288538	rs187757075	GCA	G	x			n.84_85delCA	1	130504	0.00000766260038006498	0	0	0	6094	0	0	0	24352	0	0	0	8102	0	0	1	10444	0	0	0	5396	0	0	0	49726	0	0	0	4006	0	0	0	22384	0	0
122288545	rs544948025	C	CT			x	n.91dupT	357	161922	0.0022047652573461297	1	0	9	14808	0	0	72	25204	1	0	17	8392	0	0	0	12010	0	0	2	8866	0	0	239	65166	0	0	17	5092	0	0	1	22384	0	0
122288551	rs538424742	C	CA		x		n.96_97insA	1	130514	0.000007662013270606985	0	0	0	6094	0	0	1	24356	0	0	0	8102	0	0	0	10450	0	0	0	5390	0	0	0	49732	0	0	0	4006	0	0	0	22384	0	0
122288551	rs538424742	C	CT			x	n.100dupT	86	161918	0.0005311330426512185	0	0	8	14804	0	0	17	25204	0	0	0	8392	0	0	20	12010	0	0	0	8864	0	0	17	65166	0	0	1	5094	0	0	23	22384	0	0
122288554	rs145446412	T	TA		x		n.99_100insA	1	130500	0.000007662835249042145	0	0	0	6092	0	0	0	24356	0	0	0	8102	0	0	0	10446	0	0	0	5388	0	0	1	49730	0	0	0	4006	0	0	0	22380	0	0
122288554	rs145446412	T	TC		x		n.99_100insC	8	130500	0.00006130268199233716	0	0	0	6092	0	0	0	24356	0	0	0	8102	0	0	0	10446	0	0	0	5388	0	0	0	49730	0	0	1	4006	0	0	7	22380	0	0
122288557	rs148828161	C	CT			x	n.105dupT	1	130500	0.000007662835249042145	0	0	0	6094	0	0	0	24356	0	0	0	8102	0	0	0	10444	0	0	0	5388	0	0	0	49730	0	0	0	4006	0	0	1	22380	0	0
122288560	rs143596327	T	TA			x	n.106dupA	1	130500	0.000007662835249042145	0	0	1	6092	0	0	0	24356	0	0	0	8102	0	0	0	10442	0	0	0	5388	0	0	0	49734	0	0	0	4006	0	0	0	22380	0	0
122288561	rs983574623	AT	A	x			n.110delT	52	130502	0.00039846132626319904	2	0	0	6090	0	0	0	24356	0	0	0	8102	0	0	0	10444	0	0	0	5388	0	0	0	49732	0	0	0	4006	0	0	52	22384	2	0
122288563	rs1293420087	T	TTTGGTGC			x	n.109_115dupTTGGTGC	1	31394	0.00003185322036057845	0	0	1	8708	0	0	0	848	0	0	0	290	0	0	0	1556	0	0	0	3474	0	0	0	15432	0	0	0	1086	0	0	0	0	0	0
122288563	rs1293420087	T	TTTGGTGCAA			x	n.111_119dupGGTGCAATT	1	130394	0.000007669064527508935	0	0	0	6092	0	0	0	24356	0	0	0	8102	0	0	0	10438	0	0	0	5390	0	0	1	49726	0	0	0	4006	0	0	0	22284	0	0
122288570	rs752886035	C	CAATTTTTGGAA		x		n.118_119insTTTTGGAAAAT	2	161854	0.000012356815401534716	0	0	0	14784	0	0	0	25204	0	0	0	8392	0	0	0	11994	0	0	0	8864	0	0	2	65140	0	0	0	5092	0	0	0	22384	0	0
122288570	rs752886035	C	CA			x	n.117dupA	22	130498	0.00016858495915646218	0	0	1	6090	0	0	0	24356	0	0	20	8102	0	0	0	10440	0	0	0	5390	0	0	1	49730	0	0	0	4006	0	0	0	22384	0	0
122288574	rs1487457167	T	TA		x		n.119_120insA	2	130482	0.00001532778467528088	0	0	0	6088	0	0	0	24352	0	0	0	8102	0	0	0	10438	0	0	0	5388	0	0	1	49728	0	0	1	4002	0	0	0	22384	0	0
122288577	rs576987062	TGGAAAAATGAAAACCTGTTTTCATAGACTTATCAGTTCAAACAGCAGTAATTCGTAAATAAACTAGTACTTTGTGGTTAAACCAGTAGAGGGTGCACAAGACGCGTG	T	x				1	130486	0.000007663657403859417	0	0	0	6088	0	0	0	24352	0	0	0	8102	0	0	0	10440	0	0	0	5390	0	0	0	49728	0	0	0	4002	0	0	1	22384	0	0
122288577	rs576987062	T	TG			x	n.124dupG	1	31364	0.00003188368830506313	0	0	0	8704	0	0	0	846	0	0	0	290	0	0	0	1556	0	0	0	3468	0	0	0	15412	0	0	1	1088	0	0	0	0	0	0
122288579	rs542752836	G	GA		x		n.124insA	102	161808	0.0006303767428062889	0	0	79	14786	0	0	14	25200	0	0	0	8392	0	0	0	11992	0	0	0	8852	0	0	9	65112	0	0	0	5090	0	0	0	22384	0	0
122288581	rs1053541578	A	AAAATG		x		n.126_127insAAATG	10	130478	0.00007664127285825963	0	0	0	6088	0	0	10	24352	0	0	0	8102	0	0	0	10440	0	0	0	5390	0	0	0	49720	0	0	0	4002	0	0	0	22384	0	0
122288581	rs1053541578	A	AT		x		n.126_127insT	1	130478	0.000007664127285825963	0	0	1	6088	0	0	0	24352	0	0	0	8102	0	0	0	10440	0	0	0	5390	0	0	0	49720	0	0	0	4002	0	0	0	22384	0	0
122288583	rs780395960	AATGAAAACCT	A	x				12	161878	0.0000741299002952841	0	0	0	14800	0	0	0	25200	0	0	0	8392	0	0	12	11998	0	0	0	8860	0	0	0	65154	0	0	0	5090	0	0	0	22384	0	0

## Sheet: Variants with a frequency >0.1%
Transcript Consequence	Allele Count	Allele Number	Allele Frequency	Homozygote Count	Allele Count African	Allele Number African	Allele Frequency African	Homozygote Count African	Allele Count Latino	Allele Number Latino	Allele Frequency Latino	Homozygote Count Latino	Allele Count Ashkenazi Jewish	Allele Number Ashkenazi Jewish	Allele Frequency Ashkenazi Jewish	Homozygote Count Ashkenazi Jewish	Allele Count East Asian	Allele Number East Asian	Allele Frequency East Asian	Homozygote Count East Asian	Allele Count European (Finnish)	Allele Number European (Finnish)	Allele Frequency European (Finnish)	Homozygote Count European (Finnish)	Allele Count European (non-Finnish)	Allele Number European (non-Finnish)	Allele Frequency European (non-Finnish)	Homozygote Count European (non-Finnish)	Allele Count Other	Allele Number Other	Allele Frequency Other	Homozygote Count Other	Allele Count South Asian	Allele Number South Asian	Allele Frequency South Asian	Homozygote Count South Asian
n.23C>T	465	161442	0.00288029	0	8	14794	0.00054076	0	88	25066	0.00351073	0	13	8378	0.00155168	0	20	11980	0.00166945	0	21	8856	0.00237127	0	265	64962	0.00407931	0	24	5078	0.00472627	0	26	22328	0.00116446	0
n.58C>T	429	161890	0.00264995	2	278	14798	0.0187863	2	34	25204	0.00134899	0	51	8392	0.00607722	0	11	12000	0.000916667	0	8	8862	0.000902731	0	36	65154	0.000552537	0	5	5096	0.000981162	0	6	22384	0.000268049	0
n.87C>T	373	161920	0.00230361	1	2	14812	0.000135026	0	8	25200	0.00031746	0	251	8390	0.0299166	1	1	12010	8.32639e-05	0	0	8870	0	0	87	65164	0.00133509	0	20	5090	0.00392927	0	4	22384	0.000178699	0
n.91dupT	357	161922	0.00220477	1	9	14808	0.00060778	0	72	25204	0.00285669	1	17	8392	0.00202574	0	0	12010	0	0	2	8866	0.000225581	0	239	65166	0.00366756	0	17	5092	0.00333857	0	1	22384	4.46748e-05	0
n.93G>A	305	161914	0.00188372	6	5	14804	0.000337747	0	6	25204	0.000238057	0	3	8392	0.000357483	0	0	12008	0	0	0	8864	0	0	19	65166	0.000291563	0	6	5092	0.00117832	0	266	22384	0.0118835	6
n.42C>T	155	161870	0.000957559	0	11	14800	0.000743243	0	14	25190	0.000555776	0	36	8394	0.00428878	0	7	12000	0.000583333	0	17	8866	0.00191744	0	57	65138	0.000875065	0	6	5098	0.00117693	0	7	22384	0.000312723	0
n.109T>A	98	130492	0.000751004	0	0	6092	0	0	0	24356	0	0	0	8102	0	0	0	10438	0	0	0	5390	0	0	0	49724	0	0	1	4006	0.000249626	0	97	22384	0.00433345	0
n.68C>T	56	161892	0.00034591	0	31	14800	0.00209459	0	6	25204	0.000238057	0	0	8392	0	0	2	12000	0.000166667	0	0	8862	0	0	7	65156	0.000107434	0	2	5096	0.000392465	0	8	22382	0.00035743	0
n.52G>A	69	161910	0.000426163	0	27	14802	0.00182408	0	10	25202	0.000396794	0	0	8392	0	0	5	12000	0.000416667	0	3	8868	0.000338295	0	17	65164	0.00026088	0	4	5096	0.000784929	0	3	22386	0.000134012	0
n.124insA	102	161808	0.000630377	0	79	14786	0.00534289	0	14	25200	0.000555556	0	0	8392	0	0	0	11992	0	0	0	8852	0	0	9	65112	0.000138223	0	0	5090	0	0	0	22384	0	0
n.43A>G	97	161894	0.000599157	0	1	14800	6.75676e-05	0	2	25194	7.9384e-05	0	4	8394	0.000476531	0	73	12002	0.00608232	0	0	8864	0	0	2	65158	3.06946e-05	0	0	5098	0	0	15	22384	0.000670122	0
n.45A>C	78	130490	0.000597747	0	0	6086	0	0	0	24344	0	0	0	8102	0	0	0	10438	0	0	0	5394	0	0	3	49732	6.03233e-05	0	0	4008	0	0	75	22386	0.00335031	0
n.41G>A	95	161858	0.000586934	0	75	14802	0.00506688	0	11	25184	0.000436785	0	2	8392	0.000238322	0	0	11998	0	0	1	8866	0.00011279	0	4	65138	6.14081e-05	0	1	5096	0.000196232	0	1	22382	4.46788e-05	0
n.100dupT	86	161918	0.000531133	0	8	14804	0.000540394	0	17	25204	0.000674496	0	0	8392	0	0	20	12010	0.00166528	0	0	8864	0	0	17	65166	0.000260872	0	1	5094	0.000196309	0	23	22384	0.00102752	0
n.99T>C	85	161902	0.000525009	0	2	14806	0.00013508	0	36	25204	0.00142834	0	0	8392	0	0	1	12006	8.32917e-05	0	0	8858	0	0	30	65164	0.000460377	0	16	5092	0.00314218	0	0	22380	0	0
n.65C>T	71	161890	0.000438569	0	4	14798	0.000270307	0	14	25204	0.000555467	0	30	8392	0.00357483	0	0	12002	0	0	0	8864	0	0	10	65150	0.000153492	0	4	5096	0.000784929	0	9	22384	0.000402073	0
n.110delT	52	130502	0.000398461	2	0	6090	0	0	0	24356	0	0	0	8102	0	0	0	10444	0	0	0	5388	0	0	0	49732	0	0	0	4006	0	0	52	22384	0.00232309	2
n.12T>C	51	161198	0.000316381	0	5	14792	0.000338021	0	5	24982	0.000200144	0	0	8362	0	0	4	11962	0.000334392	0	18	8858	0.00203206	0	14	64876	0.000215796	0	1	5064	0.000197472	0	4	22302	0.000179356	0
n.117dupA	22	130498	0.000168585	0	1	6090	0.000164204	0	0	24356	0	0	20	8102	0.00246853	0	0	10440	0	0	0	5390	0	0	1	49730	2.01086e-05	0	0	4006	0	0	0	22384	0	0
n.43A>T	17	130486	0.000130282	0	0	6086	0	0	0	24346	0	0	10	8104	0.00123396	0	0	10442	0	0	0	5392	0	0	0	49722	0	0	2	4010	0.000498753	0	5	22384	0.000223374	0
n.70G>C	21	161890	0.000129718	0	0	14800	0	0	0	25204	0	0	0	8392	0	0	17	12000	0.00141667	0	0	8862	0	0	2	65156	3.06956e-05	0	0	5096	0	0	2	22380	8.93655e-05	0
	12	161878	7.41299e-05	0	0	14800	0	0	0	25200	0	0	0	8392	0	0	12	11998	0.00100017	0	0	8860	0	0	0	65154	0	0	0	5090	0	0	0	22384	0	0
n.45A>G	10	161896	6.1768e-05	1	0	14800	0	0	0	25192	0	0	0	8392	0	0	0	11998	0	0	0	8868	0	0	7	65164	0.000107421	0	0	5096	0	0	3	22386	0.000134012	1
	Variant with an allele frequency > 1% in at least one sub-population (and found in the homozygous state)										Homozygote count > 0
	Variant with an allele frequency > 0,1% in at least one sub-population										Allele frequency > 1%
	Variant found in the homozygous state										Allele frequency > 0,1% and < 1%

## Sheet: Pathogenic variants in genomAD
Position (GRCh37/hg19)	rsID	Reference	Alternate	Transcript Consequence	Allele Count	Allele Number	Allele Frequency	Homozygote Count	Hemizygote Count	Number of populations carying the variant	Allele Count African	Allele Number African	Allele Frequency African	Allele Count Latino	Allele Number Latino	Allele Frequency Latino	Allele Count Ashkenazi Jewish	Allele Number Ashkenazi Jewish	Allele Frequency Ashkenazi Jewish	Allele Count East Asian	Allele Number East Asian	Allele Frequency East Asian	Allele Count European (Finnish)	Allele Number European (Finnish)	Allele Frequency European (Finnish)	Allele Count European (non-Finnish)	Allele Number European (non-Finnish)	Allele Frequency European (non-Finnish)	Allele Count Other	Allele Number Other	Allele Frequency Other	Allele Count South Asian	Allele Number South Asian	Allele Frequency South Asian
122288506	rs188343279	G	A	n.51G>A	68	161916	0.000419971	0	0	7	4	14802	0.000270234	16	25204	0.00063482	0	8392	0	6	12000	0.0005	3	8868	0.000338295	24	65168	0.000368279	3	5096	0.000588697	12	22386	0.000536049
122288468	rs559979281	C	T	n.13C>T	62	161158	0.000384716	0	0	6	4	14792	0.000270416	8	24978	0.000320282	0	8352	0	1	11958	8.3626e-05	1	8856	0.000112918	38	64864	0.000585841	0	5070	0	10	22288	0.000448672
122288463	rs370715569	C	T	n.8C>T	58	160956	0.000360347	0	0	6	5	14798	0.000337883	8	24928	0.000320924	0	8336	0	5	11952	0.00041834	0	8850	0	26	64772	0.000401408	2	5058	0.000395413	12	22262	0.000539035
122288471	rs750325275	G	A	n.16G>A	23	161196	0.000142683	0	0	6	2	14798	0.000135153	4	24990	0.000160064	2	8368	0.000239006	5	11970	0.000417711	0	8854	0	7	64868	0.000107911	0	5074	0	3	22274	0.000134686
122288485	rs374299350	G	A	n.30G>A	9	161816	5.56187e-05	0	0	6	1	14804	6.75493e-05	1	25174	3.97235e-05	0	8390	0	2	12002	0.000166639	1	8858	0.000112892	3	65110	4.60759e-05	0	5096	0	1	22382	4.46788e-05
122288505	rs181195449	G	A	n.50G>A	23	161904	0.000142059	0	0	5	2	14800	0.000135135	4	25202	0.000158718	0	8392	0	2	12000	0.000166667	0	8868	0	14	65160	0.000214856	0	5096	0	1	22386	4.46708e-05
122288501	rs1032667950	G	A	n.46G>A	18	161906	0.000111176	0	0	5	1	14802	6.75584e-05	6	25198	0.000238114	0	8392	0	0	11996	0	0	8870	0	8	65168	0.00012276	1	5096	0.000196232	2	22384	8.93495e-05
122288578	rs750459950	G	A	n.123G>A	14	161788	8.6533e-05	0	0	5	5	14780	0.000338295	3	25200	0.000119048	3	8392	0.000357483	0	11994	0	0	8848	0	1	65104	1.536e-05	0	5086	0	2	22384	8.93495e-05
122288472	rs765906028	G	A	n.17G>A	13	161376	8.05572e-05	0	0	5	0	14796	0	2	25052	7.98339e-05	1	8372	0.000119446	2	11982	0.000166917	0	8856	0	5	64924	7.70131e-05	0	5080	0	3	22314	0.000134445
122288579	rs542752836	G	A	n.124G>A	9	161808	5.56215e-05	0	0	5	3	14786	0.000202895	1	25200	3.96825e-05	0	8392	0	1	11992	8.33889e-05	0	8852	0	2	65112	3.07163e-05	1	5090	0.000196464	1	22384	4.46748e-05
122288508	rs180755563	C	T	n.53C>T	24	161908	0.000148232	0	0	4	2	14798	0.000135153	12	25202	0.000476153	0	8392	0	1	12000	8.33333e-05	0	8866	0	9	65168	0.000138105	0	5096	0	0	22386	0
122288508	rs180755563	C	G	n.53C>G	9	130510	6.89602e-05	0	0	4	1	6086	0.000164312	0	24354	0	0	8102	0	0	10440	0	0	5396	0	7	49738	0.000140737	1	4008	0.000249501	0	22386	0
122288510	rs575472572	G	A	n.55G>A	9	130516	6.89571e-05	0	0	4	0	6090	0	1	24356	4.10576e-05	0	8102	0	0	10442	0	0	5394	0	3	49738	6.03161e-05	1	4008	0.000249501	4	22386	0.000178683
122288495	rs139495292	C	T	n.40C>T	9	161852	5.56064e-05	0	0	4	1	14800	6.75676e-05	2	25188	7.94029e-05	0	8392	0	0	12002	0	0	8866	0	4	65124	6.14213e-05	0	5096	0	2	22384	8.93495e-05
122288572	rs558135361	A	G	n.117A>G	8	161864	4.94242e-05	0	0	4	2	14788	0.000135245	2	25198	7.93714e-05	0	8392	0	0	11996	0	0	8864	0	2	65152	3.06974e-05	0	5090	0	2	22384	8.93495e-05
122288503	rs863225422	G	A	n.48G>A	6	130500	4.5977e-05	0	0	4	1	6086	0.000164312	1	24350	4.10678e-05	0	8102	0	0	10438	0	0	5394	0	3	49736	6.03185e-05	0	4008	0	1	22386	4.46708e-05
122288566	rs763500364	G	A	n.111G>A	5	130490	3.83171e-05	0	0	3	1	6092	0.00016415	3	24354	0.000123183	0	8102	0	0	10440	0	0	5388	0	1	49724	2.0111e-05	0	4006	0	0	22384	0
122288505	rs181195449	G	C	n.50G>C	3	161904	1.85295e-05	0	0	3	1	14800	6.75676e-05	1	25202	3.96794e-05	0	8392	0	0	12000	0	0	8868	0	1	65160	1.53468e-05	0	5096	0	0	22386	0
122288492	rs756026847	G	A	n.37G>A	12	161846	7.41446e-05	0	0	2	0	14800	0	0	25190	0	0	8394	0	0	11996	0	0	8864	0	10	65122	0.000153558	0	5096	0	2	22384	8.93495e-05
122288468	rs559979281	C	G	n.13C>G	3	129764	2.31189e-05	0	0	2	0	6082	0	0	24130	0	0	8064	0	2	10398	0.000192345	0	5380	0	1	49440	2.02265e-05	0	3982	0	0	22288	0
122288573	rs863225423	T	C	n.118T>C	3	130486	2.2991e-05	0	0	2	0	6088	0	2	24352	8.21288e-05	0	8102	0	0	10438	0	0	5390	0	1	49728	2.01094e-05	0	4004	0	0	22384	0
122288460	rs533487249	A	C	n.5A>C	2	129496	1.54445e-05	0	0	2	0	6080	0	0	24048	0	0	8034	0	0	10380	0	0	5378	0	1	49356	2.0261e-05	0	3978	0	1	22242	4.496e-05
122288484	rs779143800	T	C	n.29T>C	2	130262	1.53537e-05	0	0	2	0	6084	0	0	24270	0	0	8100	0	1	10438	9.58038e-05	0	5384	0	0	49632	0	0	4002	0	1	22352	4.47387e-05
122288571	rs982261295	A	T	n.116A>T	2	130438	1.5333e-05	0	0	2	0	6086	0	0	24352	0	0	8062	0	0	10438	0	1	5390	0.000185529	0	49722	0	0	4004	0	1	22384	4.46748e-05
122288571	rs982261295	A	C	n.116A>C	1	130438	7.66648e-06	0	0	1	0	6086	0	0	24352	0	0	8062	0	0	10438	0	0	5390	0	1	49722	2.01118e-05	0	4004	0	0	22384	0
122288569	rs558667045	G	C	n.114G>C	1	130494	7.66319e-06	0	0	1	0	6090	0	0	24356	0	0	8102	0	0	10440	0	0	5388	0	0	49728	0	0	4006	0	1	22384	4.46748e-05
122288521	rs377619732	G	C	n.66G>C	1	130500	7.66284e-06	0	0	1	0	6088	0	0	24356	0	0	8102	0	0	10442	0	0	5394	0	1	49726	2.01102e-05	0	4008	0	0	22384	0
