# Supplementary material for: Clinical interpretation of variants identified in RNU4ATAC, a non-coding spliceosomal gene
Source: PLoS One. 2020 Jul 6;15(7):e0235655. doi: 10.1371/journal.pone.0235655 (PMC7337319; doi:10.1371/journal.pone.0235655)
Supplement: S3 Table — (XLSX) [file pone.0235655.s005.xlsx]

## Sheet: Scores for all variants
Chromosome	Position	rsID	Reference	Alternate	Consequence	position	Region	Importance for splicing	Conservation	Phenotype	Zygosity	Modif structure bimolecule	Score modif structure bimolecule	Best structure bimolecule	CADD rawScore	CADD phredScore
2	122288456	rs769805188	A	C	n.1A>C	1	-	Variable	High	-		No	0	1	1.27628	14.81
2	122288456	rs769805188	A	G	n.1A>G	1	-	Variable	High	-		No	0	1	1.29819	14.91
2	122288457	rs1339722202	A	C	n.2A>C	2	-	Variable	High	-		No	0	1	1.70196	16.8
2	122288457	rs1339722202	A	G	n.2A>G	2	-	Variable	High	-		No	0	1	1.72386	16.93
2	122288458	rs772138273	C	G	n.3C>G	3	Stem II	Major	High	-		Yes	3	1	1.97855	19
2	122288458	rs772138273	C	T	n.3C>T	3	Stem II	Major	High	-		No	0	1	2.03439	19.56
2	122288459	rs564290155	C	T	n.4C>T	4	Stem II	Major	High	-		No	0	1	1.99035	19.11
2	122288460	rs533487249	A	G	n.5A>G	5	Stem II	Major	Moderate/Low	-		No	0	1	1.87697	18.07
2	122288460	rs533487249	A	T	n.5A>T	5	Stem II	Major	Moderate/Low	-		Yes	76	16	1.86089	17.93
2	122288460	rs533487249	A	C	n.5A>C	5	Stem II	Major	Moderate/Low	Lowry-Wood	Compound heterozygous	Yes	71	4	1.85506	17.88
2	122288461	rs1208611147	T	A	n.6T>A	6	Stem II	Major	High	-		Yes	3	7	2.24562	21.7
2	122288461	rs1208611147	T	C	n.6T>C	6	Stem II	Major	High	-		Yes	3	3	2.26253	21.8
2	122288462	rs764712132	C	G	n.7C>G	7	Stem II	Major	High	-		Yes	3	1	2.25529	21.7
2	122288462	rs764712132	C	T	n.7C>T	7	Stem II	Major	High	-		No	0	4	2.31113	22
2	122288463	rs370715569	C	G	n.8C>G	8	Stem II	Major	High	-		Yes	3	1	2.27853	21.9
2	122288463	rs370715569	C	T	n.8C>T	8	Stem II	Major	High	Roifman	Compound heterozygous	No	0	1	2.33438	22.1
2	122288463	0	C	A	n.8C>A	8	Stem II	Major	High	Lowry-Wood	Compound heterozygous	Yes	3	4	2.28783	21.9
2	122288464	rs1414471225	T	C	n.9T>C	9	Stem II	Major	High	-		Yes	9	1	2.29956	22
2	122288465		TTTC	T	n.13_15delCTT	10	Stem II	Major	High	-		Yes	45	11	2.48253	22.5
2	122288465		T	C	n.10T>C	10	Stem II	Major	High	-		Yes	3	1	2.21709	21.5
2	122288466	rs777457137	T	TA	n.11_12insA	11	Stem II	Major	High	-		No	0	1	2.40236	22.3
2	122288467	rs763786601	T	A	n.12T>A	12	Stem II	Major	High	-		Yes	6	6	2.3329	22.1
2	122288467	rs763786601	T	C	n.12T>C	12	Stem II	Major	High	-		Yes	6	17	2.3498	22.2
2	122288467	rs763786601	T	G	n.12T>G	12	Stem II	Major	High	-		Yes	6	7	2.32603	22.1
2	122288468	rs559979281	C	G	n.13C>G	13	Stem II	Major	High	Roifman	Compound heterozygous	Yes	15	11	2.31686	22
2	122288468	rs559979281	C	CTTGGGGTTGCGCTACTGTCCAATGAGCGCATAGTGAGGGCAGTACTGCTAACGCCTGAACAACACACCCGCATCAACTAGAGCTT	n.44_45insAGTGAGGGCAGTACTGCTAACGCCTGAACAACACACCCGCATCAACTAGAGCTTTTGGGGTTGCGCTACTGTCCAATGAGCGCAT	13	Stem II	Major	High	-		Yes	14	3	2.31726	22
2	122288468	rs559979281	C	T	n.13C>T	13	Stem II	Major	High	Roifman	Compound heterozygous	No	0	1	2.3727	22.2
2	122288469	rs765672625	T	C	n.14T>C	14	Stem II	Major	High	-		No	0	1	2.19263	21.3
2	122288470	rs543891782	T	TG	n.19dupG	15	Stem II	Major	High	-		Yes	1	1	2.51841	22.6
2	122288470	rs543891782	T	C	n.15T>C	15	Stem II	Major	High	-		Yes	43	1	2.3587	22.2
2	122288470	rs543891782	T	G	n.15T>G	15	Stem II	Major	High	-		Yes	3	2	2.33492	22.1
2	122288470	rs543891782	TG	T	n.19delG	15	Stem II	Major	High	-		Yes	2	1	2.51369	22.6
2	122288470	0	T	TGGGGTTGCGCTACTGTCCAATGAGCGCATAGTGAGGGCAGTACTGCTAACGCCTGAACAACACACCCGCATCAACTAGAGCTTTT	n.16_100dupGGGGTTGCGCTACTGTCCAATGAGCGCATAGTGAGGGCAGTACTGCTAACGCCTGAACAACACACCCGCATCAACTAGAGCTTTT	15	Stem II	Major	High	TALS	Compound heterozygous	Yes	93.5	4	2.33336	22.1
2	122288471	rs750325275	G	A	n.16G>A	16	Stem II	Major	High	Roifman	Homozygous, Compound heterozygous	Yes	43	1	2.39113	22.3
2	122288471	rs750325275	G	T	n.16G>T	16	Stem II	Major	High	-		Yes	3	10	2.34313	22.1
2	122288472	rs765906028	G	A	n.17G>A	17	Stem II	Major	High	Roifman	Compound heterozygous	Yes	22	10	2.30995	22
2	122288472	rs765906028	G	C	n.17G>C	17	Stem II	Major	High	-		Yes	38	4	2.2531	21.7
2	122288473	rs991806266	G	A	n.18G>A	18	Stem II	Major	High	-		Yes	10	15	2.41824	22.4
2	122288474	rs563882222	G	A	n.19G>A	19	-	Variable	High	-		Yes	1	1	2.41722	22.4
2	122288474	rs563882222	G	C	n.19G>C	19	-	Variable	High	-		Yes	1	8	2.36036	22.2
2	122288475	rs1387127438	T	C	n.20T>C	20	-	Variable	High	-		No	0	3	2.09549	20.3
2	122288475	rs1387127438	T	G	n.20T>G	20	-	Variable	High	-		Yes	1	12	2.07171	19.95
2	122288476	rs966589874	T	C	n.21T>C	21	-	Variable	High	-		No	0	1	2.02541	19.47
2	122288476	rs966589874	T	G	n.21T>G	21	-	Variable	High	-		No	0	1	2.00163	19.22
2	122288477	rs879429057	G	A	n.22G>A	22	-	Variable	High	-		No	0	1	2.23354	21.6
2	122288477	rs879429057	G	GA	n.22_23insA	22	-	Variable	High	-		No	0	1	2.36141	22.2
2	122288477	rs879429057	G	T	n.22G>T	22	-	Variable	High	-		No	0	1	2.18554	21.2
2	122288478	rs144448852	C	G	n.23C>G	23	-	Variable	Moderate/Low	-		No	0	1	2.11138	20.5
2	122288478	rs144448852	C	T	n.23C>T	23	-	Variable	Moderate/Low	-		No	0	20	2.16722	21
2	122288479	rs754423211	G	A	n.24G>A	24	-	Variable	High	-		No	0	1	2.21294	21.4
2	122288479	rs754423211	G	C	n.24G>C	24	-	Variable	High	-		Yes	41	1	2.15609	20.9
2	122288480	rs570265345	C	G	n.25C>G	25	-	Variable	Moderate/Low	-		Yes	26	11	1.79951	17.44
2	122288480	rs570265345	C	T	n.25C>T	25	-	Variable	Moderate/Low	-		No	0	1	1.85535	17.88
2	122288481	rs992754936	T	TA	n.27dupA	26	5' Stem-loop	Variable	High	-		Yes	26	13	2.2788	21.9
2	122288481	rs992754936	T	C	n.26T>C	26	5' Stem-loop	Variable	High	-		Yes	27	11	2.22497	21.5
2	122288482	rs915710819	A	G	n.27A>G	27	5' Stem-loop	Variable	High	-		No	0	1	2.23007	21.6
2	122288482	rs915710819	A	C	n.27A>C	27	5' Stem-loop	Variable	High	-		Yes	44	9	2.20817	21.4
2	122288483	rs146450524	C	T	n.28C>T	28	5' Stem-loop	Variable	High	-		No	0	8	2.20518	21.4
2	122288484	rs779143800	T	C	n.29T>C	29	5' Stem-loop	Variable	Moderate/Low	Roifman	Compound heterozygous	Yes	41	10	2.13097	20.7
2	122288484	rs779143800	T	G	n.29T>G	29	5' Stem-loop	Variable	Moderate/Low	-		Yes	47	8	2.10719	20.4
2	122288485	rs374299350	G	A	n.30G>A	30	5' Stem-loop	Variable	High	TALS	Compound heterozygous	Yes	40	7	2.08669	20.2
2	122288485	rs374299350	G	C	n.30G>C	30	5' Stem-loop	Variable	High	-		Yes	63	16	2.02984	19.51
2	122288486	rs910631799	T	A	n.31T>A	31	5' Stem-loop	Variable	Moderate/Low	-		Yes	41	8	2.05853	19.81
2	122288486	rs910631799	T	C	n.31T>C	31	5' Stem-loop	Variable	Moderate/Low	-		No	0	1	2.07544	19.99
2	122288487	rs549457414	C	G	n.32C>G	32	5' Stem-loop ; 15,5K protein binding site	Major	High	-		Yes	44	1	2.15151	20.9
2	122288487	rs549457414	C	T	n.32C>T	32	5' Stem-loop ; 15,5K protein binding site	Major	High	-		No	0	13	2.20735	21.4
2	122288488	rs566340581	C	T	n.33C>T	33	5' Stem-loop ; 15,5K protein binding site	Major	High	-		No	0	4	2.28275	21.9
2	122288489	rs528106770	A	C	n.34A>C	34	5' Stem-loop ; 15,5K protein binding site	Major	High	-		Yes	16	1	1.95834	18.8
2	122288489	rs528106770	A	G	n.34A>G	34	5' Stem-loop ; 15,5K protein binding site	Major	High	-		No	0	1	1.98025	19.01
2	122288489	rs528106770	A	AT	n.34_35insT	34	5' Stem-loop ; 15,5K protein binding site	Major	High	-		No	0	11	2.38489	22.3
2	122288489	rs528106770	A	T	n.34A>T	34	5' Stem-loop ; 15,5K protein binding site	Major	High	-		Yes	6	5	1.96417	18.86
2	122288490	rs771577373	A	C	n.35A>C	35	5' Stem-loop ; 15,5K protein binding site	Major	High	-		No	0	5	2.29324	21.9
2	122288490	rs771577373	A	G	n.35A>G	35	5' Stem-loop ; 15,5K protein binding site	Major	High	-		No	0	8	2.31515	22
2	122288491	rs1048449886	T	A	n.36T>A	36	5' Stem-loop ; 15,5K protein binding site	Major	High	-		Yes	47	8	2.25701	21.7
2	122288491	rs1048449886	T	G	n.36T>G	36	5' Stem-loop ; 15,5K protein binding site	Major	High	-		No	0	9	2.25014	21.7
2	122288492	rs756026847	G	C	n.37G>C	37	5' Stem-loop ; 15,5K protein binding site	Major	High	-		Yes	12	8	2.17465	21.1
2	122288492	rs756026847	G	GT	n.37_38insT	37	5' Stem-loop ; 15,5K protein binding site	Major	High	-		Yes	44	8	2.35173	22.2
2	122288492	rs756026847	G	A	n.37G>A	37	5' Stem-loop ; 15,5K protein binding site	Major	High	Roifman	Compound heterozygous	No	0	1	2.2315	21.6
2	122288493	rs567684220	A	G	n.38A>G	38	5' Stem-loop ; 15,5K protein binding site	Major	High	-		Yes	71	11	2.0771	20.1
2	122288494	rs772360964	G	A	n.39G>A	39	5' Stem-loop ; 15,5K protein binding site	Variable	Moderate/Low	-		No	0	1	0.381536	8.187
2	122288494	rs772360964	G	T	n.39G>T	39	5' Stem-loop ; 15,5K protein binding site	Variable	Moderate/Low	-		Yes	14	1	0.333537	7.635
2	122288495	rs139495292	C	G	n.40C>G	40	5' Stem-loop ; 15,5K protein binding site	Variable	High	-		Yes	40	5	1.58612	16.2
2	122288495	rs139495292	C	T	n.40C>T	40	5' Stem-loop ; 15,5K protein binding site	Variable	High	TALS	Compound heterozygous	Yes	4	5	1.64196	16.47
2	122288496	rs77516008	G	A	n.41G>A	41	5' Stem-loop ; hPrp31 binding site	Major	High	-		No	0	1	1.5014	15.82
2	122288496	rs77516008	G	T	n.41G>T	41	5' Stem-loop ; hPrp31 binding site	Major	High	-		Yes	4	1	1.45341	15.61
2	122288497	rs555609754	C	A	n.42C>A	42	5' Stem-loop	Variable	Diverged	-		No	0	1	-0.051836	1.914
2	122288497	rs555609754	C	G	n.42C>G	42	5' Stem-loop	Variable	Diverged	-		Yes	44	1	-0.061128	1.805
2	122288497	rs555609754	C	T	n.42C>T	42	5' Stem-loop	Variable	Diverged	-		No	0	1	-0.005287	2.544
2	122288497	rs555609754	C	CA	n.43dupA	42	5' Stem-loop	Variable	Diverged	-		No	0	1	0.157556	5.195
2	122288498	rs553096682	A	C	n.43A>C	43	5' Stem-loop	Variable	Diverged	-		No	0	1	-0.440426	0.135
2	122288498	rs553096682	A	G	n.43A>G	43	5' Stem-loop	Variable	Diverged	-		No	0	1	-0.418522	0.158
2	122288498	rs553096682	A	T	n.43A>T	43	5' Stem-loop	Variable	Diverged	-		No	0	1	-0.434597	0.141
2	122288498	rs553096682	A	AT	n.44dupT	43	5' Stem-loop	Variable	Diverged	-		No	0	1	1.68687	16.71
2	122288499	rs377422272	T	C	n.44T>C	44	5' Stem-loop ; hPrp31 binding site	Major	High	-		No	0	1	1.66946	16.61
2	122288499	rs377422272	T	G	n.44T>G	44	5' Stem-loop ; hPrp31 binding site	Major	High	-		No	0	8	1.64568	16.49
2	122288500	rs551370385	A	C	n.45A>C	45	5' Stem-loop	Variable	Moderate/Low	-		Yes	20	1	1.63725	16.45
2	122288500	rs551370385	A	G	n.45A>G	45	5' Stem-loop	Variable	Moderate/Low	-		No	0	9	1.65915	16.56
2	122288500	rs551370385	A	T	n.45A>T	45	5' Stem-loop	Variable	Moderate/Low	-		No	0	9	1.64308	16.48
2	122288501	rs1032667950	G	A	n.46G>A	46	5' Stem-loop ; 15,5K protein binding site	Variable	High	TALS, Roifman, Lowry-Wood	Homozygous, Compound heterozygous	Yes	4	1	2.07531	19.99
2	122288501	rs1032667950	G	C	n.46G>C	46	5' Stem-loop ; 15,5K protein binding site	Variable	High	-		Yes	48	1	2.01846	19.39
2	122288502	rs767236617	T	C	n.47T>C	47	5' Stem-loop ; 15,5K protein binding site	Variable	Moderate/Low	-		No	0	1	1.73874	17.02
2	122288502	rs767236617	T	TC	n.47_48insC	47	5' Stem-loop ; 15,5K protein binding site	Variable	Moderate/Low	-		Yes	11	7	2.38179	22.3
2	122288502	rs767236617	T	G	n.47T>G	47	5' Stem-loop ; 15,5K protein binding site	Variable	Moderate/Low	-		Yes	4	7	1.71496	16.88
2	122288503	rs863225422	G	A	n.48G>A	48	5' Stem-loop ; 15,5K protein binding site	Major	High	Roifman	Compound heterozygous	No	0	3	2.28444	21.9
2	122288503	rs863225422	G	GA	n.49dupA	48	5' Stem-loop ; 15,5K protein binding site	Major	High	-		No	0	1	2.40202	22.3
2	122288504	rs752923122	A	G	n.49A>G	49	5' Stem-loop ; 15,5K protein binding site	Major	High	-		No	0	1	2.27652	21.9
2	122288504	rs752923122	A	T	n.49A>T	49	5' Stem-loop ; 15,5K protein binding site	Major	High	-		Yes	6	4	2.26045	21.8
2	122288505	rs181195449	G	A	n.50G>A	50	5' Stem-loop ; 15,5K protein binding site	Major	High	TALS	Compound heterozygous	Yes	41	15	2.20321	21.4
2	122288505	rs181195449	G	C	n.50G>C	50	5' Stem-loop ; 15,5K protein binding site	Major	High	TALS	Compound heterozygous	Yes	41	16	2.14635	20.8
2	122288506	rs188343279	G	A	n.51G>A	51	5' Stem-loop ; 15,5K protein binding site	Major	High	TALS, Roifman, Lowry-Wood	Homozygous, Compound heterozygous	Yes	48	1	1.98154	19.03
2	122288507	rs557186710	G	T	n.52G>T	52	5' Stem-loop	Variable	Diverged	-		Yes	48	1	1.39528	15.35
2	122288507	rs557186710	G	A	n.52G>A	52	5' Stem-loop	Variable	Diverged	-		No	0	1	1.44328	15.56
2	122288507	rs557186710	G	C	n.52G>C	52	5' Stem-loop	Variable	Diverged	-		Yes	48	1	1.38642	15.31
2	122288508	rs180755563	C	A	n.53C>A	53	5' Stem-loop	Variable	Moderate/Low	-		Yes	41	1	1.98044	19.01
2	122288508	rs180755563	C	G	n.53C>G	53	5' Stem-loop	Variable	Moderate/Low	TALS	Compound heterozygous	Yes	54	3	1.97114	18.92
2	122288508	rs180755563	C	T	n.53C>T	53	5' Stem-loop	Variable	Moderate/Low	Lowry-Wood	Compound heterozygous	Yes	41	6	2.02698	19.48
2	122288509	rs757475581	A	C	n.54A>C	54	5' Stem-loop	Variable	Moderate/Low	-		Yes	62	12	2.08162	20.1
2	122288509	rs757475581	A	G	n.54A>G	54	5' Stem-loop	Variable	Moderate/Low	-		No	0	9	2.10353	20.4
2	122288510	rs575472572	G	A	n.55G>A	55	5' Stem-loop	Variable	High	TALS	Homozygous, Compound heterozygous	Yes	40	4	2.27793	21.9
2	122288510	rs575472572	G	C	n.55G>C	55	5' Stem-loop	Variable	High	-		Yes	48	1	2.22108	21.5
2	122288510	rs575472572	G	GA	n.55_56insA	55	5' Stem-loop	Variable	High	-		Yes	64	11	2.36048	22.2
2	122288511	rs776819299	T	C	n.56T>C	56	5' Stem-loop	Variable	High	-		Yes	29	17	2.19146	21.3
2	122288511	rs776819299	T	G	n.56T>G	56	5' Stem-loop	Variable	High	-		Yes	29	1	2.16768	21
2	122288512	rs72969388	ACTGCTAACGC	A	n.61_70delCTAACGCCTG	57	5' Stem-loop	Variable	High	-		Yes	29	10	2.44125	22.4
2	122288513	rs115435830	C	G	n.58C>G	58	-	Variable	High	-		Yes	26	11	2.36092	22.2
2	122288513	rs115435830	C	T	n.58C>T	58	-	Variable	High	-		No	0	1	2.41676	22.4
2	122288514	rs942326759	T	A	n.59T>A	59	Stem I	Major	High	-		Yes	3	10	2.27588	21.9
2	122288514	rs942326759	T	C	n.59T>C	59	Stem I	Major	High	-		Yes	24	13	2.29279	21.9
2	122288515	rs770147655	G	A	n.60G>A	60	Stem I	Major	High	-		Yes	24	12	2.41554	22.4
2	122288515	rs770147655	G	C	n.60G>C	60	Stem I	Major	High	-		Yes	24	5	2.35868	22.2
2	122288516	rs769426972	C	G	n.61C>G	61	Stem I	Major	High	-		Yes	25	6	2.35886	22.2
2	122288516	rs769426972	C	T	n.61C>T	61	Stem I	Major	High	-		No	0	1	2.41471	22.4
2	122288517	rs1013303035	T	TAACGCCTGAACACAC	n.74_75insCACAACGCCTGAACA	62	Stem I	Major	High	-		Yes	5	6	2.33151	22.1
2	122288517	rs1013303035	T	C	n.62T>C	62	Stem I	Major	High	-		Yes	39	12	2.38452	22.3
2	122288518	rs759464523	A	AT	n.63_64insT	63	Stem I	Major	Moderate/Low	-		Yes	13	11	2.37401	22.2
2	122288518	rs759464523	A	G	n.63A>G	63	Stem I	Major	Moderate/Low	-		No	0	1	2.04502	19.67
2	122288519	rs556631327	A	C	n.64A>C	64	Stem I	Major	High	-		Yes	6	4	2.33291	22.1
2	122288519	rs556631327	A	G	n.64A>G	64	Stem I	Major	High	-		No	0	13	2.35481	22.2
2	122288520	rs572917990	C	T	n.65C>T	65	Stem I	Major	High	-		No	0	7	2.35512	22.2
2	122288521	rs377619732	G	A	n.66G>A	66	Single-strand region	Variable	Moderate/Low	-		No	0	1	1.65436	16.53
2	122288521	rs377619732	G	C	n.66G>C	66	Single-strand region	Variable	Moderate/Low	TALS	Compound heterozygous	Yes	1	1	1.59751	16.25
2	122288522	rs564978047	C	T	n.67C>T	67	Single-strand region	Variable	High	-		Yes	3	1	2.28757	21.9
2	122288523	rs191916413	C	A	n.68C>A	68	Single-strand region	Variable	High	-		Yes	3	5	2.0896	20.2
2	122288523	rs191916413	C	G	n.68C>G	68	Single-strand region	Variable	High	-		Yes	3	8	2.08031	20.1
2	122288523	rs191916413	C	CT	n.69dupT	68	Single-strand region	Variable	High	-		Yes	1	1	2.21985	21.5
2	122288523	rs191916413	C	T	n.68C>T	68	Single-strand region	Variable	High	-		Yes	3	3	2.13615	20.7
2	122288524	rs545636183	T	TA	n.69_70insA	69	Single-strand region	Variable	Moderate/Low	-		Yes	1	5	1.86009	17.92
2	122288524	rs545636183	T	G	n.69T>G	69	Single-strand region	Variable	Moderate/Low	-		Yes	46	1	1.83392	17.71
2	122288525	rs769219094	GAAC	G	n.75_77delACA	70	Single-strand region	Variable	Diverged	-		Yes	48	14	2.06079	19.84
2	122288525	rs769219094	G	A	n.70G>A	70	Single-strand region	Variable	Diverged	-		No	0	4	0.334522	7.647
2	122288525	rs769219094	G	C	n.70G>C	70	Single-strand region	Variable	Diverged	-		Yes	2	11	0.27767	6.92
2	122288525	rs769219094	G	T	n.70G>T	70	Single-strand region	Variable	Diverged	-		Yes	1	1	0.286523	7.036
2	122288526	rs183655165	A	C	n.71A>C	71	Single-strand region	Variable	Diverged	-		No	0	1	0.027778	3.061
2	122288526	rs183655165	A	G	n.71A>G	71	Single-strand region	Variable	Diverged	-		No	0	1	0.049682	3.423
2	122288526	rs183655165	A	AT	n.71_72insT	71	Single-strand region	Variable	Diverged	-		Yes	1	1	1.22108	14.54
2	122288527	rs531079609	A	C	n.72A>C	72	Single-strand region	Variable	Moderate/Low	-		Yes	1	1	1.19298	14.4
2	122288527	rs531079609	A	G	n.72A>G	72	Single-strand region	Variable	Moderate/Low	-		No	0	1	1.21489	14.51
2	122288528	rs549662600	C	A	n.73C>A	73	Single-strand region	Variable	High	-		Yes	2	3	1.9475	18.7
2	122288528	rs549662600	C	G	n.73C>G	73	Single-strand region	Variable	High	-		Yes	2	2	1.93821	18.61
2	122288528	rs549662600	C	T	n.73C>T	73	Single-strand region	Variable	High	-		No	0	1	1.99405	19.15
2	122288529	rs777507405	A	C	n.74A>C	74	Single-strand region	Variable	High	-		Yes	1	5	1.84502	17.8
2	122288529	rs777507405	A	G	n.74A>G	74	Single-strand region	Variable	High	-		No	0	1	1.86692	17.98
2	122288530	rs762551882	A	C	n.75A>C	75	Single-strand region	Variable	High	-		Yes	1	5	1.93018	18.54
2	122288530	rs762551882	A	G	n.75A>G	75	Single-strand region	Variable	High	-		No	0	1	1.95209	18.74
2	122288530	rs762551882	A	AC	n.76dupC	75	Single-strand region	Variable	High	-		No	0	3	2.04137	19.63
2	122288530	rs762551882	A	T	n.75A>T	75	Single-strand region	Variable	High	-		Yes	1	5	1.93601	18.59
2	122288531	rs983845260	C	A	n.76C>A	76	Single-strand region	Variable	High	-		Yes	9	1	1.911	18.36
2	122288531	rs983845260	C	G	n.76C>G	76	Single-strand region	Variable	High	-		Yes	1	4	1.9017	18.28
2	122288531	rs983845260	C	T	n.76C>T	76	Single-strand region	Variable	High	-		No	0	1	1.95755	18.79
2	122288532	rs1408741205	A	C	n.77A>C	77	Single-strand region	Variable	High	-		Yes	12	1	1.87683	18.06
2	122288533	rs1305629224	C	A	n.78C>A	78	Single-strand region	Variable	High	-		Yes	1	1	1.81367	17.55
2	122288533	rs1305629224	C	T	n.78C>T	78	Single-strand region	Variable	High	-		No	0	1	1.86022	17.92
2	122288534	rs754148812	A	C	n.79A>C	79	Single-strand region	Variable	Moderate/Low	-		No	0	1	0.326481	7.549
2	122288534	rs754148812	A	ACCCG	n.81_84dupCCGC	79	Single-strand region	Variable	Moderate/Low	-		Yes	2	1	0.439244	8.796
2	122288534	rs754148812	A	G	n.79A>G	79	Single-strand region	Variable	Moderate/Low	-		No	0	1	0.348385	7.811
2	122288535	rs753681380	C	A	n.80C>A	80	Single-strand region	Variable	Diverged	-		No	0	1	0.3087	7.326
2	122288535	rs753681380	C	G	n.80C>G	80	Single-strand region	Variable	Diverged	-		No	0	1	0.299408	7.206
2	122288535	rs753681380	C	T	n.80C>T	80	Single-strand region	Variable	Diverged	-		No	0	1	0.355249	7.891
2	122288536	rs536019130	C	A	n.81C>A	81	Single-strand region	Variable	Diverged	-		No	0	1	-0.127311	1.166
2	122288536	rs536019130	C	G	n.81C>G	81	Single-strand region	Variable	Diverged	-		No	0	1	-0.136603	1.094
2	122288536	rs536019130	C	T	n.81C>T	81	Single-strand region	Variable	Diverged	-		No	0	1	-0.080762	1.59
2	122288537	rs757387857	C	A	n.82C>A	82	Single-strand region	Variable	Moderate/Low	-		Yes	12	1	1.28005	14.83
2	122288537	rs757387857	C	T	n.82C>T	82	Single-strand region	Variable	Moderate/Low	-		Yes	4	1	1.3266	15.04
2	122288538	rs187757075	G	A	n.83G>A	83	3' Stem-loop	Variable	High	-		Yes	13	1	1.62363	16.38
2	122288538	rs187757075	G	C	n.83G>C	83	3' Stem-loop	Variable	High	-		Yes	2	1	1.56678	16.11
2	122288538	rs187757075	GCA	G	n.84_85delCA	83	3' Stem-loop	Variable	High	-		Yes	3	1	1.67571	16.65
2	122288538	rs187757075	G	T	n.83G>T	83	3' Stem-loop	Variable	High	-		Yes	2	1	1.57564	16.15
2	122288539	rs916717603	C	A	n.84C>A	84	3' Stem-loop	Variable	High	-		Yes	18	1	1.57363	16.14
2	122288539	rs916717603	C	G	n.84C>G	84	3' Stem-loop	Variable	High	-		Yes	4	1	1.56433	16.1
2	122288539	rs916717603	C	T	n.84C>T	84	3' Stem-loop	Variable	High	-		No	0	1	1.62018	16.36
2	122288540	rs750878745	A	G	n.85A>G	85	3' Stem-loop	Variable	High	-		No	0	1	1.3985	15.37
2	122288540	rs750878745	A	C	n.85A>C	85	3' Stem-loop	Variable	High	-		Yes	2	4	1.3766	15.27
2	122288541	rs949525537	T	A	n.86T>A	86	3' Stem-loop	Variable	Moderate/Low	-		Yes	2	1	1.35562	15.17
2	122288541	rs949525537	T	C	n.86T>C	86	3' Stem-loop	Variable	Moderate/Low	-		No	0	1	1.37253	15.25
2	122288542	rs186447983	C	A	n.87C>A	87	3' Stem-loop	Variable	High	-		Yes	7	1	1.37651	15.27
2	122288542	rs186447983	C	G	n.87C>G	87	3' Stem-loop	Variable	High	-		Yes	2	1	1.36722	15.23
2	122288542	rs186447983	C	T	n.87C>T	87	3' Stem-loop	Variable	High	-		No	0	1	1.42306	15.47
2	122288543	rs1203177262	A	T	n.88A>T	88	3' Stem-loop	Variable	Diverged	-		Yes	4	1	0.251064	6.566
2	122288544	rs573109856	A	C	n.89A>C	89	3' Stem-loop	Variable	Diverged	-		Yes	2	1	0.091689	4.129
2	122288544	rs573109856	A	G	n.89A>G	89	3' Stem-loop	Variable	Diverged	-		No	0	1	0.113593	4.492
2	122288545	rs544948025	C	G	n.90C>G	90	3' Stem-loop	Variable	Diverged	-		Yes	2	1	-0.088962	1.507
2	122288545	rs544948025	C	CT	n.91dupT	90	3' Stem-loop	Variable	Diverged	-		No	0	1	0.524418	9.606
2	122288545	rs544948025	C	T	n.90C>T	90	3' Stem-loop	Variable	Diverged	-		No	0	1	-0.03312	2.151
2	122288546	rs1044488450	T	C	n.91T>C	91	3' Stem-loop	Variable	Moderate/Low	-		Yes	2	1	0.490844	9.298
2	122288546	rs1044488450	T	G	n.91T>G	91	3' Stem-loop	Variable	Moderate/Low	-		Yes	2	1	0.467065	9.071
2	122288547	rs905829640	A	G	n.92A>G	92	3' Stem-loop ; Fully dispensable region	Limited	Moderate/Low	-		No	0	1	0.336828	7.674
2	122288548	rs367638364	G	A	n.93G>A	93	3' Stem-loop ; Fully dispensable region	Limited	Diverged	-		No	0	1	-0.117483	1.246
2	122288548	rs367638364	G	C	n.93G>C	93	3' Stem-loop ; Fully dispensable region	Limited	Diverged	-		Yes	1	1	-0.174335	0.849
2	122288548	rs367638364	G	T	n.93G>T	93	3' Stem-loop ; Fully dispensable region	Limited	Diverged	-		Yes	1	3	-0.165482	0.9
2	122288549	rs1431191518	A	G	n.94A>G	94	3' Stem-loop ; Fully dispensable region	Limited	Diverged	-		No	0	1	0.484206	9.235
2	122288550	rs774196943	G	A	n.95G>A	95	3' Stem-loop ; Fully dispensable region	Limited	High	-		Yes	2	1	0.773977	11.66
2	122288550	rs774196943	G	C	n.95G>C	95	3' Stem-loop ; Fully dispensable region	Limited	High	-		Yes	2	1	0.717125	11.22
2	122288550	rs774196943	G	T	n.95G>T	95	3' Stem-loop ; Fully dispensable region	Limited	High	-		Yes	2	1	0.725978	11.29
2	122288551	rs538424742	C	CA	n.96_97insA	96	3' Stem-loop ; Fully dispensable region	Limited	Diverged	-		Yes	1.5	1	0.738288	11.39
2	122288551	rs538424742	C	G	n.96C>G	96	3' Stem-loop ; Fully dispensable region	Limited	Diverged	-		Yes	1	1	0.613551	10.39
2	122288551	rs538424742	C	T	n.96C>T	96	3' Stem-loop ; Fully dispensable region	Limited	Diverged	-		No	0	1	0.669392	10.84
2	122288551	rs538424742	C	CT	n.100dupT	96	3' Stem-loop ; Fully dispensable region	Limited	Diverged	-		No	0	1	0.738288	11.39
2	122288551	rs538424742	C	A	n.96C>A	96	3' Stem-loop ; Fully dispensable region	Limited	Diverged	-		Yes	1	1	0.622843	10.46
2	122288552	rs371749022	T	G	n.97T>G	97	3' Stem-loop ; Fully dispensable region	Limited	Moderate/Low	-		No	0	1	0.29716	7.177
2	122288554	rs145446412	T	C	n.99T>C	99	3' Stem-loop ; Fully dispensable region	Limited	Diverged	-		No	0	1	0.123298	4.651
2	122288554	rs145446412	T	TA	n.99_100insA	99	3' Stem-loop ; Fully dispensable region	Limited	Diverged	-		No	0	1	0.428742	8.689
2	122288554	rs145446412	T	TC	n.99_100insC	99	3' Stem-loop ; Fully dispensable region	Limited	Diverged	-		No	0	1	0.428742	8.689
2	122288556	rs192674805	G	A	n.101G>A	101	3' Stem-loop ; Fully dispensable region	Limited	Moderate/Low	-		Yes	1	1	1.36615	15.22
2	122288556	rs192674805	G	C	n.101G>C	101	3' Stem-loop ; Fully dispensable region	Limited	Moderate/Low	-		Yes	1	1	1.3093	14.96
2	122288557	rs148828161	C	A	n.102C>A	102	3' Stem-loop ; Fully dispensable region	Limited	High	-		Yes	2	1	1.24118	14.64
2	122288557	rs148828161	C	CT	n.105dupT	102	3' Stem-loop ; Fully dispensable region	Limited	High	-		Yes	2	7	1.43898	15.54
2	122288557	rs148828161	C	T	n.102C>T	102	3' Stem-loop ; Fully dispensable region	Limited	High	-		No	0	1	1.28773	14.86
2	122288558	rs770336192	T	C	n.103T>C	103	3' Stem-loop ; Fully dispensable region	Limited	High	-		Yes	1	5	1.38935	15.33
2	122288558	rs770336192	T	G	n.103T>G	103	3' Stem-loop ; Fully dispensable region	Limited	High	-		Yes	1	1	1.36557	15.22
2	122288559	rs773529556	T	A	n.104T>A	104	3' Stem-loop ; Fully dispensable region	Limited	Moderate/Low	-		Yes	1	4	1.3072	14.95
2	122288559	rs773529556	T	G	n.104T>G	104	3' Stem-loop ; Fully dispensable region	Limited	Moderate/Low	-		Yes	1	1	1.30033	14.92
2	122288560	rs143596327	T	TA	n.106dupA	105	3' Stem-loop ; Fully dispensable region	Limited	High	-		Yes	2	1	1.34808	15.14
2	122288560	rs143596327	T	C	n.105T>C	105	3' Stem-loop ; Fully dispensable region	Limited	High	-		Yes	3	1	1.30936	14.96
2	122288560	rs143596327	T	G	n.105T>G	105	3' Stem-loop ; Fully dispensable region	Limited	High	-		Yes	3	1	1.28558	14.85
2	122288561	rs983574623	AT	A	n.110delT	106	3' Stem-loop	Variable	Moderate/Low	-		Yes	5	1	-0.130563	1.14
2	122288561	rs983574623	A	G	n.106A>G	106	3' Stem-loop	Variable	Moderate/Low	-		No	0	1	1.08135	13.78
2	122288561	rs983574623	A	C	n.106A>C	106	3' Stem-loop	Variable	Moderate/Low	-		Yes	2	1	1.05945	13.65
2	122288562	rs572870823	T	A	n.107T>A	107	3' Stem-loop	Variable	Diverged	-		No	0	1	-0.128614	1.155
2	122288562	rs572870823	T	C	n.107T>C	107	3' Stem-loop	Variable	Diverged	-		No	0	1	-0.111704	1.295
2	122288563	rs1293420087	T	TTTGGTGC	n.109_115dupTTGGTGC	108	3' Stem-loop	Variable	Diverged	-		Yes	5	1	0.687088	10.99
2	122288563	rs1293420087	T	TTTGGTGCAA	n.111_119dupGGTGCAATT	108	3' Stem-loop	Variable	Diverged	-		Yes	2	9	0.679378	10.92
2	122288564	rs544511887	T	A	n.109T>A	109	3' Stem-loop	Variable	Moderate/Low	-		Yes	2	1	0.588742	10.18
2	122288564	rs544511887	T	G	n.109T>G	109	3' Stem-loop	Variable	Moderate/Low	-		Yes	2	1	0.581873	10.12
2	122288565	rs1384319470	T	C	n.110T>C	110	3' Stem-loop	Variable	Diverged	-		Yes	5	1	0.765005	11.6
2	122288566	rs763500364	G	A	n.111G>A	111	3' Stem-loop	Variable	High	TALS, Lowry-Wood	Compound heterozygous	Yes	2	4	1.97007	18.91
2	122288566	rs763500364	G	T	n.111G>T	111	3' Stem-loop	Variable	High	-		Yes	2	6	1.92207	18.46
2	122288567	rs759252092	G	A	n.112G>A	112	3' Stem-loop	Variable	High	-		No	0	1	1.85111	17.85
2	122288568	rs1226373096	T	G	n.113T>G	113	3' Stem-loop	Variable	High	-		Yes	2	3	1.82075	17.61
2	122288569	rs558667045	G	A	n.114G>A	114	3' Stem-loop	Variable	High	-		Yes	4	1	2.13496	20.7
2	122288569	rs558667045	G	C	n.114G>C	114	3' Stem-loop	Variable	High	Lowry-Wood	Compound heterozygous	Yes	4	7	2.07811	20.1
2	122288570	rs752886035	C	G	n.115C>G	115	3' Stem-loop	Variable	High	-		Yes	2	1	2.20296	21.4
2	122288570	rs752886035	C	CA	n.117dupA	115	3' Stem-loop	Variable	High	-		No	0	1	2.43093	22.4
2	122288570	rs752886035	C	T	n.115C>T	115	3' Stem-loop	Variable	High	-		No	0	1	2.2588	21.8
2	122288570	rs752886035	C	CAATTTTTGGAA	n.118_119insTTTTGGAAAAT	115	3' Stem-loop	Variable	High	-		Yes	16	1	2.39238	22.3
2	122288571	rs982261295	A	G	n.116A>G	116	Sm protein-binding site	Major	High	Roifman	Compound heterozygous	Yes	4	1	2.25066	21.7
2	122288571	rs982261295	A	T	n.116A>T	116	Sm protein-binding site	Major	High	TALS, Roifman	Compound heterozygous	No	0	1	2.23458	21.6
2	122288571	rs982261295	A	C	n.116A>C	116	Sm protein-binding site	Major	High	Roifman	Compound heterozygous	No	0	1	2.22875	21.6
2	122288572	rs558135361	A	G	n.117A>G	117	Sm protein-binding site	Major	High	-		No	0	1	2.14937	20.9
2	122288572	rs558135361	A	C	n.117A>C	117	Sm protein-binding site	Major	High	-		No	0	1	2.12746	20.6
2	122288573	rs863225423	T	C	n.118T>C	118	Sm protein-binding site	Major	High	Roifman	Compound heterozygous	No	0	1	2.16253	21
2	122288574	rs1487457167	T	TA	n.119_120insA	119	Sm protein-binding site	Major	High	-		No	0	1	2.3579	22.2
2	122288576	rs905928272	T	C	n.121T>C	121	Sm protein-binding site	Major	High	-		No	0	1	2.18337	21.2
2	122288576	rs905928272	T	G	n.121T>G	121	Sm protein-binding site	Major	High	-		No	0	1	2.15959	21
2	122288577	rs576987062	T	TG	n.124dupG	122	Sm protein-binding site	Major	High	-		Yes	9	1	2.46956	22.5
2	122288577	rs576987062	T	C	n.122T>C	122	Sm protein-binding site	Major	High	-		No	0	1	2.28845	21.9
2	122288577	rs576987062	TGGAAAAATGAAAACCTGTTTTCATAGACTTATCAGTTCAAACAGCAGTAATTCGTAAATAAACTAGTACTTTGTGGTTAAACCAGTAGAGGGTGCACAAGACGCGTG	T	n.123_130delGGAAAAA	122	Sm protein-binding site	Major	High	-		No	0	1	2.05789	19.8
2	122288578	rs750459950	G	A	n.123G>A	123	Sm protein-binding site	Major	High	Lowry-Wood	Compound heterozygous	No	0	1	2.30827	22
2	122288579	rs542752836	G	A	n.124G>A	124	Sm protein-binding site	Major	High	TALS	Compound heterozygous	No	0	1	2.2008	21.3
2	122288579	rs542752836	G	GA	n.124_125insA	124	Sm protein-binding site	Major	High	-		No	0	1	2.39391	22.3
2	122288580	rs1029551062	A	T	n.125A>T	125	-	Variable	High	-		No	0	1	2.23991	21.6
2	122288580	rs1029551062	A	G	n.125A>G	125	-	Variable	High	-		Yes	10	1	2.25599	21.7
2	122288581	rs1053541578	A	G	n.126A>G	126	-	Variable	High	-		No	0	1	2.24623	21.7
2	122288581	rs1053541578	A	AAAATG	n.126_127insAAATG	126	-	Variable	High	-		No	0	1	2.30862	22
2	122288581	rs1053541578	A	AT	n.126_127insT	126	-	Variable	High	-		No	0	1	2.32404	22.1
2	122288582	rs758573942	A	G	n.127A>G	127	-	Variable	High	-		No	0	1	1.88708	18.15
2	122288582	rs758573942	A	C	n.127A>C	127	-	Variable	High	-		No	0	1	1.86517	17.97
2	122288583	rs780395960	A	G	n.128A>G	128	-	Variable	High	-		No	0	1	2.02923	19.5
2	122288583	rs780395960	AATGAAAACCT	A	n.129_130delA	128	-	Variable	High	-		No	0	1	1.89266	18.2
2	122288583	rs780395960	A	C	n.128A>C	128	-	Variable	High	-		No	0	1	2.00732	19.28
2	122288584	rs893429850	A	G	n.129A>G	129	-	Variable	Moderate/Low	-		No	0	1	1.79401	17.4
2	122288584	rs893429850	A	T	n.129A>T	129	-	Variable	Moderate/Low	-		No	0	1	1.77793	17.29
2	122288585	rs942363087	T	A	n.130T>A	130	-	Variable	Diverged	-		No	0	1	0.236694	6.368
2	122288585	rs942363087	T	C	n.130T>C	130	-	Variable	Diverged	-		No	0	1	0.253604	6.601
2	122288585	rs942363087	T	G	n.130T>G	130	-	Variable	Diverged	-		No	0	1	0.229825	6.272
2	122288575	0	T	G	n.120T>G	120	Sm protein-binding site	Major	High	Lowry-Wood	Compound heterozygous	No	0	1	2.26192	21.8

## Sheet: Scores for disease-associated
Chromosome	Position	rsID	Reference	Alternate	Consequence	position	Region	Importance for splicing	Conservation	Phenotype	Zygosity	Modif structure bimolecule	Score modif structure bimolecule	Best structure bimolecule	CADD rawScore	CADD phredScore
2	122288460	rs533487249	A	C	n.5A>C	5	Stem II	Major	Moderate/Low	Lowry-Wood	Compound heterozygous	Yes	71	4	1.85506	17.88
2	122288463	rs370715569	C	T	n.8C>T	8	Stem II	Major	High	Roifman	Compound heterozygous	No	0	1	2.33438	22.1
2	122288463	0	C	A	n.8C>A	8	Stem II	Major	High	Lowry-Wood	Compound heterozygous	Yes	3	4	2.28783	21.9
2	122288468	rs559979281	C	G	n.13C>G	13	Stem II	Major	High	Roifman	Compound heterozygous	Yes	15	11	2.31686	22
2	122288468	rs559979281	C	T	n.13C>T	13	Stem II	Major	High	Roifman	Compound heterozygous	No	0	1	2.3727	22.2
2	122288470	0	T	TGGGGTTGCGCTACTGTCCAATGAGCGCATAGTGAGGGCAGTACTGCTAACGCCTGAACAACACACCCGCATCAACTAGAGCTTTT	n.16_100dupGGGGTTGCGCTACTGTCCAATGAGCGCATAGTGAGGGCAGTACTGCTAACGCCTGAACAACACACCCGCATCAACTAGAGCTTTT	15	Stem II	Major	High	TALS	Compound heterozygous	Yes	93.5	4	2.33336	22.1
2	122288471	rs750325275	G	A	n.16G>A	16	Stem II	Major	High	Roifman	Homozygous, Compound heterozygous	Yes	43	1	2.39113	22.3
2	122288472	rs765906028	G	A	n.17G>A	17	Stem II	Major	High	Roifman	Compound heterozygous	Yes	22	10	2.30995	22
2	122288484	rs779143800	T	C	n.29T>C	29	5' Stem-loop	Variable	Moderate/Low	Roifman	Compound heterozygous	Yes	41	10	2.13097	20.7
2	122288485	rs374299350	G	A	n.30G>A	30	5' Stem-loop	Variable	High	TALS	Compound heterozygous	Yes	40	7	2.08669	20.2
2	122288492	rs756026847	G	A	n.37G>A	37	5' Stem-loop ; 15,5K protein binding site	Major	High	Roifman	Compound heterozygous	No	0	1	2.2315	21.6
2	122288495	rs139495292	C	T	n.40C>T	40	5' Stem-loop ; 15,5K protein binding site	Variable	High	TALS	Compound heterozygous	Yes	4	5	1.64196	16.47
2	122288501	rs1032667950	G	A	n.46G>A	46	5' Stem-loop ; 15,5K protein binding site	Variable	High	TALS, Roifman, Lowry-Wood	Homozygous, Compound heterozygous	Yes	4	1	2.07531	19.99
2	122288503	rs863225422	G	A	n.48G>A	48	5' Stem-loop ; 15,5K protein binding site	Major	High	Roifman	Compound heterozygous	No	0	3	2.28444	21.9
2	122288505	rs181195449	G	A	n.50G>A	50	5' Stem-loop ; 15,5K protein binding site	Major	High	TALS	Compound heterozygous	Yes	41	15	2.20321	21.4
2	122288505	rs181195449	G	C	n.50G>C	50	5' Stem-loop ; 15,5K protein binding site	Major	High	TALS	Compound heterozygous	Yes	41	16	2.14635	20.8
2	122288506	rs188343279	G	A	n.51G>A	51	5' Stem-loop ; 15,5K protein binding site	Major	High	TALS, Roifman, Lowry-Wood	Homozygous, Compound heterozygous	Yes	48	1	1.98154	19.03
2	122288508	rs180755563	C	G	n.53C>G	53	5' Stem-loop	Variable	Moderate/Low	TALS	Compound heterozygous	Yes	54	3	1.97114	18.92
2	122288508	rs180755563	C	T	n.53C>T	53	5' Stem-loop	Variable	Moderate/Low	Lowry-Wood	Compound heterozygous	Yes	41	6	2.02698	19.48
2	122288510	rs575472572	G	A	n.55G>A	55	5' Stem-loop	Variable	High	TALS	Homozygous, Compound heterozygous	Yes	40	4	2.27793	21.9
2	122288521	rs377619732	G	C	n.66G>C	66	Single-strand region	Variable	Moderate/Low	TALS	Compound heterozygous	Yes	1	1	1.59751	16.25
2	122288566	rs763500364	G	A	n.111G>A	111	3' Stem-loop	Variable	High	TALS, Lowry-Wood	Compound heterozygous	Yes	2	4	1.97007	18.91
2	122288569	rs558667045	G	C	n.114G>C	114	3' Stem-loop	Variable	High	Lowry-Wood	Compound heterozygous	Yes	4	7	2.07811	20.1
2	122288571	rs982261295	A	G	n.116A>G	116	Sm protein-binding site	Major	High	Roifman	Compound heterozygous	Yes	4	1	2.25066	21.7
2	122288571	rs982261295	A	T	n.116A>T	116	Sm protein-binding site	Major	High	TALS, Roifman	Compound heterozygous	No	0	1	2.23458	21.6
2	122288571	rs982261295	A	C	n.116A>C	116	Sm protein-binding site	Major	High	Roifman	Compound heterozygous	No	0	1	2.22875	21.6
2	122288573	rs863225423	T	C	n.118T>C	118	Sm protein-binding site	Major	High	Roifman	Compound heterozygous	No	0	1	2.16253	21
2	122288578	rs750459950	G	A	n.123G>A	123	Sm protein-binding site	Major	High	Lowry-Wood	Compound heterozygous	No	0	1	2.30827	22
2	122288579	rs542752836	G	A	n.124G>A	124	Sm protein-binding site	Major	High	TALS	Compound heterozygous	No	0	1	2.2008	21.3
2	122288575	0	T	G	n.120T>G	120	Sm protein-binding site	Major	High	Lowry-Wood	Compound heterozygous	No	0	1	2.26192	21.8

## Sheet: Scores gnomAD hmz variants
Chromosome	Position	rsID	Reference	Alternate	Consequence	position	Region	Importance for splicing	Conservation	Phenotype	Zygosity	Modif structure bimolecule	Score modif structure bimolecule	Best structure bimolecule	CADD rawScore	CADD phredScore
2	122288500	rs551370385	A	G	n.45A>G	45	5' Stem-loop	Variable	Moderate/Low	-	Homozygous, Heterozygous	No	0	9	1.65915	16.56
2	122288513	rs115435830	C	T	n.58C>T	58	-	Variable	High	-	Homozygous, Heterozygous	No	0	1	2.41676	22.4
2	122288542	rs186447983	C	T	n.87C>T	87	3' Stem-loop	Variable	High	-	Homozygous, Heterozygous	No	0	1	1.42306	15.47
2	122288545	rs544948025	C	CT	n.91dupT	90	3' Stem-loop	Variable	Diverged	-	Homozygous, Heterozygous	No	0	1	0.524418	9.606
2	122288548	rs367638364	G	A	n.93G>A	93	3' Stem-loop ; Fully dispensable region	Limited	Diverged	-	Homozygous, Heterozygous	No	0	1	-0.117483	1.246
2	122288561	rs983574623	AT	A	n.110delT	106	3' Stem-loop	Variable	Moderate/Low	-	Homozygous, Heterozygous	Yes	5	1	-0.130563	1.14

## Sheet: Scores variants cell. assay
Chromosome	Position	rsID	Reference	Alternate	Consequence	position	Region	Importance for splicing	Conservation	Phenotype	Zygosity for pathogenic variants	Modif structure bimolecule	Score modif structure bimolecule	Best structure bimolecule	CADD rawScore	CADD phredScore
2	122288460	rs533487249	A	C	n.5A>C	5	Stem II	Major	Moderate/Low	Lowry-Wood	Compound heterozygous	Yes	71	4	1.85506	17.88
2	122288463	rs370715569	C	T	n.8C>T	8	Stem II	Major	High	Roifman	Compound heterozygous	No	0	1	2.33438	22.1
2	122288468	rs559979281	C	T	n.13C>T	13	Stem II	Major	High	Roifman	Compound heterozygous	No	0	1	2.3727	22.2
2	122288470	0	T	TGGGGTTGCGCTACTGTCCAATGAGCGCATAGTGAGGGCAGTACTGCTAACGCCTGAACAACACACCCGCATCAACTAGAGCTTTT	n.16_100dupGGGGTTGCGCTACTGTCCAATGAGCGCATAGTGAGGGCAGTACTGCTAACGCCTGAACAACACACCCGCATCAACTAGAGCTTTT	15	Stem II	Major	High	TALS	Compound heterozygous	Yes	93.5	4	2.33336	22.1
2	122288471	rs750325275	G	A	n.16G>A	16	Stem II	Major	High	Roifman	Homozygous, Compound heterozygous	Yes	43	1	2.39113	22.3
2	122288486	rs910631799	T	A	n.31T>A	31	5' Stem-loop	Variable	Moderate/Low	-		Yes	41	8	2.05853	19.81
2	122288492	rs756026847	G	A	n.37G>A	37	5' Stem-loop ; 15,5K protein binding site	Major	High	Roifman	Compound heterozygous	No	0	1	2.2315	21.6
2	122288495	rs139495292	C	T	n.40C>T	40	5' Stem-loop ; 15,5K protein binding site	Variable	High	TALS	Compound heterozygous	Yes	4	5	1.64196	16.47
2	122288497	rs555609754	C	G	n.42C>G	42	5' Stem-loop	Variable	Diverged	-		Yes	44	1	-0.061128	1.805
2	122288500	rs551370385	A	C	n.45A>C	45	5' Stem-loop	Variable	Moderate/Low	-		Yes	20	1	1.63725	16.45
2	122288501	rs1032667950	G	A	n.46G>A	46	5' Stem-loop ; 15,5K protein binding site	Variable	High	TALS, Roifman, Lowry-Wood	Homozygous, Compound heterozygous	Yes	4	1	2.07531	19.99
2	122288503	rs863225422	G	A	n.48G>A	48	5' Stem-loop ; 15,5K protein binding site	Major	High	Roifman	Compound heterozygous	No	0	3	2.28444	21.9
2	122288505	rs181195449	G	C	n.50G>C	50	5' Stem-loop ; 15,5K protein binding site	Major	High	TALS	Compound heterozygous	Yes	41	16	2.14635	20.8
2	122288506	rs188343279	G	A	n.51G>A	51	5' Stem-loop ; 15,5K protein binding site	Major	High	TALS, Roifman, Lowry-Wood	Homozygous, Compound heterozygous	Yes	48	1	1.98154	19.03
2	122288508	rs180755563	C	G	n.53C>G	53	5' Stem-loop	Variable	Moderate/Low	TALS	Compound heterozygous	Yes	54	3	1.97114	18.92
2	122288510	rs575472572	G	A	n.55G>A	55	5' Stem-loop	Variable	High	TALS	Homozygous, Compound heterozygous	Yes	40	4	2.27793	21.9
2	122288520	rs572917990	C	T	n.65C>T	65	Stem I	Major	High	-		No	0	7	2.35512	22.2
2	122288521	rs377619732	G	C	n.66G>C	66	Single-strand region	Variable	Moderate/Low	TALS	Compound heterozygous	Yes	1	1	1.59751	16.25
2	122288527	rs531079609	A	G	n.72A>G	72	Single-strand region	Variable	Moderate/Low	-		No	0	1	1.21489	14.51
2	122288538	rs187757075	G	A	n.83G>A	83	3' Stem-loop	Variable	High	-		Yes	13	1	1.62363	16.38
2	122288554	rs145446412	T	C	n.99T>C	99	3' Stem-loop ; Fully dispensable region	Limited	Diverged	-		No	0	1	0.123298	4.651
2	122288566	rs763500364	G	A	n.111G>A	111	3' Stem-loop	Variable	High	TALS, Lowry-Wood	Compound heterozygous	Yes	2	4	1.97007	18.91
2	122288571	rs982261295	A	G	n.116A>G	116	Sm protein-binding site	Major	High	Roifman	Compound heterozygous	Yes	4	1	2.25066	21.7
2	122288579	rs542752836	G	A	n.124G>A	124	Sm protein-binding site	Major	High	TALS	Compound heterozygous	No	0	1	2.2008	21.3

## Sheet: Results cell.assay
Transfected cells*	Transfected variant 1	Transfected variant 2	Relative U12-type reporter intron meam splicing efficiency**	standard error of the mean*
Control fibroblasts	none	none	1.07824	0.302165
	WT U4atac	none	1.06781	0.28165
TALS patient fibroblasts	none	none	0.367556	0.0998462
	WT U4atac	none	1	not applicable
	n.16_100dup	none	0.360692	0.0340791
	n.5A>C	none	0.670155	0.005974
	n.8C>T	none	0.725021	0.10161
	n.13C>T	none	0.730904	0.0741154
	n.16G>A	none	0.586053	0.070134
	n.31T>A	none	0.874577	0.0959033
	n.37G>A	none	0.37334	0.0731975
	n.40C>T	none	0.71134	0.107865
	n.42C>G	none	1.09916	0.0970332
	n.45A>C	none	0.957794	0.051954
	n.46G>A	none	0.719345	0.113556
	n.48G>A	none	0.388551	0.0643121
	n.50G>C	none	0.703984	0.104743
	n.51G>A	none	0.706128	0.0681971
	n.53C>G	none	0.839982	0.0450672
	n.55G>A	none	0.821077	0.0170503
	n.65C>T	none	0.969253	0.0466265
	n.66G>C	none	0.544072	0.0294967
	n.72A>G	none	0.969384	0.097744
	n.83G>A	none	1.02688	0.0655776
	n.99T>C	none	1.01154	0.0528313
	n.111G>A	none	0.878233	0.0918704
	n.116A>G	none	0.562102	0.0911429
	n.124G>A	none	0.931555	0.108675
	n.13C>T	n.37G>A	0.707476	0.104233
	n.16G>A	n.51G>A	0.800591	0.109359
	n.40C>T	n.16_100dup	0.636335	0.274178
	n.50G>C	n.51G>A	0.763385	0.0870093
	n.51G>A	n.55G>A	0.840839	0.150841
	n.65C>T	n.72A>G	0.936735	0.0731391
	n.66.G>C	n.124G>A	0.814154	0.0672772
	n.40C>T	n.124G>A	0.942862	0.135239
*at least three independent experiments
**The splicing efficiency when transfecting the WT U4atac snRNA in TALS patient fibroblatss was fixed to 1. All the results are expressed relative to this value.
